# Supplementary material for: Development and validation of glycolysis‐related prognostic score for prediction of prognosis and chemosensitivity of pancreatic ductal adenocarcinoma
Source: J Cell Mol Med. 2021 May 3;25(12):5615–27. doi: 10.1111/jcmm.16573 (PMC8184720; doi:10.1111/jcmm.16573)
Supplement: Supplementary file 2 — Table S1‐S8 [file JCMM-25-5615-s002.xlsx]

## Sheet: Description
Index	Contents
1	TableS1:The results of prognostic value of the glycolysis genes in each PAAD cohorts
2	TableS2:The metagenes of immune cell for GSVA
3	TableS3:The pooled results of meta-analysis for the relationshiop of the glycolysis genes with the prognosis of PAAD patients in six training cohorts
4	TableS4:The relationship of GRP score with the GSVA score of GLYCOLYSIS_PROCESS in each cohort
5	TableS5:The cox regression analysisi for GRP score in the training cohorts and validation cohort
6	TableS6:The time-dependent ROC analysis of GRP score in each cohort
7	TableS7:The univariate and multivariate Cox analysis for the overall survival in the PDAC patients (TCGA cohort)
8	TableS8:The KEGG and GO Metabolism terms in using the present study

## Sheet: S1
Table S1:The results of prognostic value of the glycolysis genes in each PAAD cohorts
	Training Cohorts																		Validation Cohort
	GSE71729			GSE62452			TCGA_PAAD			PACA_CA			GSE57495			E_MTAB_6134			PACA_AU
Numer of patients	n=125			n=66			n=146			n=182			n=63			n=288			n=267
Genes	cut_off	HR(95%CI)	P.value	cut_off	HR(95%CI)	P.value	cut_off	HR(95%CI)	P.value	cut_off	HR(95%CI)	P.value	cut_off	HR(95%CI)	P.value	cut_off	HR(95%CI)	P.value	cut_off	HR(95%CI)	P.value
AAAS	3.748	0.625(0.359-1.09)	0.098	5.57531	2.144(1.2-3.832)	0.01	3.25775	0.591(0.38-0.919)	0.019	42.1948	0.803(0.58-1.112)	0.186	8.66534	0.46(0.244-0.866)	0.016	4.51397	1.224(0.909-1.649)	0.183	4.48445	1.328(0.96-1.836)	0.087
ACTN3	1.395	0.401(0.205-0.783)	0.007	3.39297	1.694(0.718-3.996)	0.229	0.0383976	1.289(0.836-1.989)	0.251	0	1.585(0.987-2.546)	0.057	4.76965	0.288(0.069-1.2)	0.087	2.94732	1.618(1.051-2.49)	0.029	2.09416	0.551(0.345-0.881)	0.013
ADPGK	4.002	2.375(1.373-4.106)	0.002	5.7852	3.187(1.195-8.497)	0.021	3.34158	0.731(0.455-1.175)	0.196	23.3781	1.752(1.086-2.826)	0.022	10.3888	0.596(0.284-1.248)	0.17	/	/	/	7.42308	1.558(1.128-2.152)	0.007
ALDOA	8.804	2.2(1.389-3.486)	0.001	6.60383	2.535(1.284-5.002)	0.007	7.36963	1.457(0.942-2.253)	0.091	890.87	1.168(0.844-1.616)	0.349	12.6779	2.576(0.913-7.266)	0.074	/	/	/	2.08945	0.761(0.542-1.069)	0.115
ALDOB	3.503	0.452(0.243-0.84)	0.012	4.46262	0.33(0.118-0.925)	0.035	3.4443	0.747(0.473-1.179)	0.21	16.7864	0.716(0.518-0.991)	0.044	8.01548	1.779(0.848-3.734)	0.127	/	/	/	/	/	/
ALDOC	4.173	1.777(1.098-2.875)	0.019	4.62467	1.971(1.107-3.51)	0.021	2.85489	1.77(1.066-2.94)	0.027	11.2645	1.041(0.75-1.447)	0.809	8.82494	2.485(1.253-4.928)	0.009	4.7892	1.944(1.42-2.663)	0	8.4589	1.516(1.109-2.071)	0.009
ARNT	3.542	0.344(0.208-0.568)	0	6.45142	1.874(0.673-5.219)	0.229	3.26852	0.507(0.307-0.838)	0.008	37.6101	0.788(0.554-1.119)	0.183	9.93582	1.661(0.904-3.052)	0.102	/	/	/	/	/	/
BPGM	4.798	0.673(0.405-1.118)	0.127	5.07674	1.787(1.021-3.128)	0.042	3.25009	1.977(1.207-3.238)	0.007	3.84377	0.741(0.389-1.412)	0.363	8.5706	2.045(0.953-4.389)	0.066	3.70683	0.512(0.297-0.885)	0.016	2.09671	1.597(1.008-2.528)	0.046
CBFA2T3	3.446	0.719(0.461-1.121)	0.145	4.85898	0.625(0.35-1.117)	0.113	1.0857	0.336(0.197-0.573)	0	0.454074	0.467(0.314-0.694)	0	7.56114	0.357(0.19-0.671)	0.001	/	/	/	2.19627	1.868(1.218-2.864)	0.004
DDIT4	10.139	1.425(0.712-2.85)	0.317	6.56649	2.201(1.216-3.983)	0.009	6.78266	1.981(1.011-3.881)	0.046	59.5787	1.311(0.924-1.859)	0.129	11.7618	2.182(0.778-6.12)	0.138	/	/	/	11.7084	1.849(1.248-2.739)	0.002
DHTKD1	3.305	0.549(0.353-0.854)	0.008	5.45667	2.165(0.854-5.485)	0.104	2.66517	0.341(0.125-0.933)	0.036	14.5012	0.796(0.562-1.126)	0.197	8.94666	0.85(0.261-2.775)	0.788	3.64243	2.011(1.338-3.021)	0.001	5.15533	0.776(0.567-1.063)	0.115
ECD	5.814	0.612(0.323-1.158)	0.131	5.9877	1.585(0.902-2.783)	0.109	3.19524	1.436(0.896-2.3)	0.133	19.2614	1.238(0.878-1.745)	0.224	9.26713	2.218(1.182-4.161)	0.013	5.17146	1.783(1.32-2.409)	0	4.76453	0.817(0.592-1.128)	0.219
EIF6	7.222	1.416(0.92-2.179)	0.114	6.04211	3.189(1.426-7.127)	0.005	6.36281	1.489(0.952-2.329)	0.081	44.972	1.179(0.852-1.63)	0.321	9.65767	2.774(1.461-5.267)	0.002	6.61278	1.399(0.877-2.23)	0.158	9.95424	2.004(1.175-3.419)	0.011
ENO1	7.678	1.394(0.872-2.229)	0.165	9.63273	/(/-/)	/	7.88285	2.805(1.666-4.721)	0	420.72	2.147(1.321-3.49)	0.002	11.8054	2.829(0.873-9.168)	0.083	/	/	/	12.5979	1.58(1.131-2.206)	0.007
ENO2	3.592	1.61(0.922-2.811)	0.094	4.96363	2.993(1.144-7.831)	0.025	3.8798	2.277(1.275-4.067)	0.005	39.2201	1.596(1.053-2.419)	0.027	10.3984	2.111(0.748-5.956)	0.158	/	/	/	7.43399	1.8(1.246-2.6)	0.002
ENO3	4.615	2.44(1.472-4.043)	0.001	3.23256	0.418(0.222-0.788)	0.007	0.815948	0.539(0.348-0.836)	0.006	4.74878	0.686(0.495-0.952)	0.024	6.87177	0.522(0.239-1.14)	0.103	/	/	/	4.40124	1.548(1.123-2.133)	0.008
ENO4	/	/	/	3.18851	0.452(0.254-0.806)	0.007	0.134827	0.552(0.355-0.859)	0.008	0.140072	0.683(0.417-1.12)	0.131	/	/	/	/	/	/	2.31107	0.642(0.405-1.017)	0.059
ENTPD5	1.097	1.544(0.944-2.526)	0.083	3.95414	2.17(0.991-4.755)	0.053	1.63995	0.613(0.353-1.067)	0.083	11.1745	1.028(0.743-1.422)	0.868	6.82144	0.111(0.015-0.812)	0.03	4.34116	0.437(0.321-0.594)	0	4.07117	0.551(0.312-0.974)	0.04
ESRRB	1.115	0.455(0.25-0.829)	0.01	3.14703	0.686(0.377-1.246)	0.216	0.0627924	0.545(0.327-0.907)	0.02	0.0578946	0.807(0.583-1.119)	0.198	5.61076	0.53(0.244-1.148)	0.107	/	/	/	2.14522	0.742(0.542-1.014)	0.061
FBP1	7.125	1.417(0.903-2.225)	0.13	6.14809	0.315(0.146-0.682)	0.003	5.38228	0.647(0.418-1)	0.05	40.2799	0.706(0.504-0.99)	0.043	10.6337	1.87(0.826-4.232)	0.133	5.60485	0.64(0.445-0.919)	0.016	9.70382	0.839(0.615-1.144)	0.267
GALK1	3.769	1.984(1.22-3.224)	0.006	4.78712	1.72(0.976-3.032)	0.061	2.70968	0.676(0.44-1.039)	0.074	7.02733	0.538(0.22-1.319)	0.176	6.94725	0.485(0.212-1.112)	0.087	/	/	/	9.21222	0.858(0.57-1.291)	0.462
GAPDH	8.798	1.85(0.953-3.588)	0.069	9.5692	2.383(0.728-7.799)	0.151	9.26254	9189093.357(0-Inf)	0.995	805.664	1.353(0.875-2.091)	0.174	13.362	2.512(1.314-4.804)	0.005	/	/	/	11.6003	1.604(1.171-2.197)	0.003
GAPDHS	0.309	1.474(0.939-2.314)	0.092	3.41729	0.608(0.325-1.135)	0.118	0.00545316	1.491(0.914-2.433)	0.11	1.8482e-87	0.893(0.6-1.328)	0.575	3.32218	0.508(0.271-0.951)	0.034	/	/	/	1.99286	1.845(1.022-3.328)	0.042
GCK	1.094	2.702(1.645-4.437)	0	3.87699	0.294(0.127-0.677)	0.004	0.400841	0.626(0.403-0.973)	0.037	0.021959	1.481(1.069-2.052)	0.018	4.68089	0.575(0.311-1.063)	0.078	2.92196	1.685(1.131-2.509)	0.01	2.26054	1.445(1.026-2.036)	0.035
GCKR	1.294	1.679(1.064-2.65)	0.026	3.52076	0.65(0.372-1.136)	0.13	1.13303	1.405(0.854-2.309)	0.18	14.3873	0.688(0.44-1.075)	0.101	5.52766	2.192(1.009-4.76)	0.047	2.16187	1.471(1.057-2.048)	0.022	2.87313	0.564(0.381-0.837)	0.004
GPD1	2.878	1.329(0.855-2.067)	0.207	4.26109	0.449(0.239-0.843)	0.013	1.75985	0.562(0.359-0.88)	0.012	2.38029	0.714(0.403-1.265)	0.249	5.77167	0.563(0.292-1.088)	0.087	3.72174	0.801(0.556-1.155)	0.235	/	/	/
GPI	9.387	0.583(0.328-1.037)	0.066	7.07838	2.051(1.127-3.73)	0.019	5.14406	1.531(0.906-2.589)	0.112	292.435	0.549(0.333-0.905)	0.019	11.7065	0.528(0.286-0.972)	0.04	/	/	/	/	/	/
HDAC4	3.63	0.597(0.361-0.988)	0.045	4.91286	1.486(0.826-2.675)	0.186	1.25223	0.337(0.201-0.565)	0	34.7496	0.496(0.336-0.732)	0	9.2573	0.437(0.212-0.899)	0.024	/	/	/	5.09644	0.476(0.284-0.8)	0.005
HIF1A	5.989	0.676(0.425-1.075)	0.098	8.47491	2.173(0.768-6.147)	0.144	5.35746	1.831(1.069-3.135)	0.028	185.228	1.264(0.858-1.86)	0.236	12.0606	1.58(0.663-3.768)	0.302	6.16642	1.278(0.782-2.088)	0.328	4.95341	1.591(1.165-2.172)	0.003
HK1	3.096	0.671(0.401-1.122)	0.128	5.24292	2.6(1.406-4.807)	0.002	4.50714	1.484(0.933-2.36)	0.096	139.577	2.178(1.203-3.944)	0.01	9.58434	1.903(0.874-4.147)	0.105	7.15623	1.603(1.082-2.374)	0.019	2.95418	1.544(0.984-2.423)	0.059
HK2	4.882	2.519(1.088-5.834)	0.031	5.66496	3.6(1.392-9.311)	0.008	4.01508	1.714(0.978-3.005)	0.06	59.2909	1.345(0.972-1.86)	0.074	11.1118	2.539(1.062-6.068)	0.036	/	/	/	8.20822	1.488(1.09-2.031)	0.012
HK3	1.743	2.135(1.372-3.323)	0.001	3.75885	0.571(0.313-1.043)	0.068	1.58237	0.6(0.39-0.924)	0.02	0.910064	1.389(0.982-1.963)	0.063	5.54353	2.447(1.077-5.561)	0.033	/	/	/	4.29736	1.441(0.963-2.157)	0.076
HKDC1	3.841	2.675(1.228-5.827)	0.013	4.26116	1.858(0.816-4.231)	0.14	3.59036	1.434(0.891-2.308)	0.138	19.7905	1.306(0.92-1.856)	0.136	9.07193	3.087(1.198-7.95)	0.02	3.40205	0.791(0.562-1.112)	0.177	7.91637	0.664(0.389-1.134)	0.134
HTR2A	1.026	0.607(0.293-1.261)	0.181	3.05716	1.99(1.102-3.594)	0.023	0.115592	0.561(0.342-0.919)	0.022	0.0140415	0.628(0.424-0.931)	0.021	3.89095	0.481(0.2-1.159)	0.103	/	/	/	2.9406	0.524(0.354-0.777)	0.001
IGF1	5.076	0.595(0.382-0.927)	0.022	4.58232	0.623(0.352-1.102)	0.104	0.295555	0.621(0.399-0.966)	0.035	0.492637	0.61(0.436-0.855)	0.004	9.43362	1.167(0.281-4.842)	0.832	4.47454	0.618(0.459-0.832)	0.002	2.74517	1.401(0.987-1.99)	0.059
INS	3.02	0.844(0.544-1.31)	0.449	/	/	/	9.11686	1.482(0.959-2.29)	0.076	17.3259	1.219(0.882-1.685)	0.231	9.20464	0.241(0.1-0.579)	0.001	/	/	/	13.3487	0.663(0.485-0.905)	0.01
INSR	3.492	0.492(0.272-0.889)	0.019	6.51685	1.475(0.811-2.683)	0.203	3.6961	1.375(0.892-2.118)	0.149	58.0373	0.747(0.538-1.036)	0.08	11.6944	0.518(0.238-1.125)	0.096	6.38107	0.709(0.507-0.99)	0.043	3.17704	0.594(0.385-0.918)	0.019
JMJD8	3.416	2.221(1.322-3.73)	0.003	5.57648	1.568(0.86-2.859)	0.142	4.1055	0.7(0.454-1.081)	0.108	25.0475	0.828(0.55-1.247)	0.366	9.14251	0.498(0.234-1.063)	0.071	/	/	/	10.7475	0.732(0.519-1.031)	0.074
LDHA	8.099	0.577(0.265-1.254)	0.165	9.6546	76645267.491(0-Inf)	0.997	6.62249	2.321(1.489-3.619)	0	907.121	1.301(0.902-1.877)	0.159	12.3631	2.026(1.05-3.908)	0.035	/	/	/	12.3626	2.684(1.623-4.44)	0
MLXIPL	3.509	1.439(0.882-2.346)	0.145	4.10292	0.27(0.127-0.572)	0.001	2.05129	0.55(0.239-1.267)	0.16	5.5336	1.54(0.901-2.632)	0.114	6.72562	0.519(0.258-1.046)	0.066	4.75663	0.807(0.59-1.104)	0.181	3.87352	0.606(0.415-0.886)	0.01
MYOG	2.409	1.98(1.043-3.757)	0.037	4.42753	0.552(0.308-0.99)	0.046	/	/	/	/	/	/	4.51078	0.361(0.128-1.014)	0.053	/	/	/	2.60074	1.516(1.058-2.17)	0.023
NCOR1	2.478	2.114(1.286-3.474)	0.003	6.72415	2.559(0.898-7.292)	0.079	2.74264	0.49(0.263-0.911)	0.024	65.4171	0.753(0.543-1.044)	0.089	11.0439	1.826(0.872-3.823)	0.11	5.86601	0.709(0.507-0.99)	0.044	/	/	/
NDC1	/	/	/	5.03635	2.507(1.349-4.657)	0.004	2.57914	2.104(1.128-3.923)	0.019	3.44174	0.621(0.433-0.891)	0.01	/	/	/	/	/	/	5.32509	1.506(1.083-2.095)	0.015
NUP107	6.108	1.869(1.212-2.88)	0.005	5.6639	3.353(1.764-6.373)	0	2.1798	1.435(0.883-2.333)	0.145	19.8177	0.773(0.552-1.081)	0.132	9.94138	0.86(0.418-1.771)	0.683	/	/	/	7.85761	1.757(1.261-2.448)	0.001
NUP133	5.416	0.746(0.425-1.308)	0.307	5.25018	0.561(0.239-1.32)	0.185	3.05379	0.681(0.426-1.09)	0.11	9.20396	1.289(0.925-1.797)	0.134	10.2437	0.472(0.248-0.899)	0.022	2.61751	1.521(0.922-2.51)	0.1	8.25013	0.607(0.35-1.053)	0.076
NUP153	4.549	0.521(0.264-1.025)	0.059	6.56403	1.784(0.953-3.339)	0.07	2.91495	1.45(0.815-2.58)	0.207	17.0968	0.598(0.393-0.91)	0.016	9.56667	0(0-Inf)	0.997	5.42913	1.612(1.066-2.436)	0.024	6.7022	1.41(1.033-1.927)	0.031
NUP155	3.05	0.591(0.383-0.914)	0.018	5.8708	2.359(1.25-4.451)	0.008	1.98836	2.156(1.329-3.499)	0.002	20.9216	0.633(0.42-0.954)	0.029	7.95655	2.364(1.271-4.398)	0.007	/	/	/	2.05619	0.526(0.385-0.717)	0
NUP160	3.502	0.716(0.426-1.204)	0.208	6.25054	3.013(0.919-9.878)	0.069	2.59229	1.896(1.043-3.447)	0.036	13.3346	0.753(0.543-1.044)	0.088	10.4783	0.277(0.107-0.717)	0.008	/	/	/	7.64045	1.511(1.107-2.063)	0.009
NUP188	1.913	1.674(1.038-2.699)	0.035	5.78138	2.371(1.037-5.421)	0.041	3.01483	0.589(0.351-0.986)	0.044	22.3274	1.34(0.959-1.872)	0.086	7.89688	0.432(0.21-0.89)	0.023	/	/	/	6.12037	1.292(0.927-1.802)	0.13
NUP205	5.614	1.898(1.224-2.943)	0.004	5.78008	2.25(1.172-4.322)	0.015	2.78701	2.244(1.206-4.175)	0.011	20.2197	0.748(0.483-1.16)	0.194	9.20148	0.256(0.035-1.863)	0.178	4.59692	1.598(1.11-2.299)	0.012	8.46113	1.397(0.979-1.993)	0.065
NUP210	2.178	1.681(0.994-2.844)	0.053	5.06694	3.224(1.545-6.727)	0.002	2.80197	1.228(0.778-1.94)	0.378	6.80405	2.232(1.402-3.554)	0.001	7.85993	0.306(0.155-0.606)	0.001	/	/	/	5.41905	0.469(0.303-0.727)	0.001
NUP214	4.433	2.143(0.93-4.938)	0.074	5.77568	1.707(0.974-2.991)	0.062	2.5005	0.661(0.427-1.022)	0.063	43.0759	1.315(0.845-2.047)	0.225	10.0495	0.692(0.33-1.449)	0.329	/	/	/	7.57606	0.486(0.296-0.798)	0.004
NUP35	5.483	0.706(0.407-1.224)	0.215	5.11301	0.323(0.142-0.733)	0.007	1.90349	1.713(1.009-2.909)	0.046	9.41443	/(/-/)	/	8.40877	1.825(0.944-3.527)	0.074	1.91685	0.706(0.448-1.113)	0.134	5.10463	1.337(0.972-1.838)	0.074
NUP37	4.282	1.739(1.058-2.86)	0.029	5.54075	2.017(0.785-5.183)	0.145	2.32133	2.817(1.498-5.296)	0.001	10.1046	1.638(0.904-2.968)	0.104	8.90665	1.829(0.976-3.429)	0.06	2.76474	1.504(1.075-2.105)	0.017	8.70647	1.684(1.23-2.306)	0.001
NUP43	3.155	1.489(0.937-2.367)	0.092	5.65822	2.396(1.093-5.25)	0.029	2.75885	0.614(0.358-1.052)	0.076	13.0071	0.891(0.602-1.32)	0.566	9.19669	0.427(0.213-0.856)	0.017	4.05015	0.677(0.425-1.078)	0.1	3.58403	1.481(1.07-2.051)	0.018
NUP50	4.834	0.722(0.412-1.267)	0.256	5.06801	2.284(1.219-4.277)	0.01	2.87457	0.497(0.228-1.084)	0.079	45.9361	0.793(0.555-1.134)	0.205	10.8312	0.438(0.135-1.422)	0.169	1.92879	1.405(0.852-2.317)	0.183	5.56708	1.775(1.275-2.471)	0.001
NUP54	5.319	0.654(0.41-1.043)	0.075	5.46194	0.596(0.236-1.505)	0.273	3.09748	1.593(1.034-2.453)	0.035	23.0481	1.64(0.86-3.126)	0.133	9.4924	1.287(0.591-2.803)	0.525	/	/	/	6.4348	1.389(1.013-1.903)	0.041
NUP58	/	/	/	5.80536	2.457(1.338-4.514)	0.004	/	/	/	17.9334	1.487(1.068-2.071)	0.019	/	/	/	/	/	/	2.70986	1.587(1.071-2.351)	0.021
NUP62	7.843	0.45(0.231-0.874)	0.018	/	/	/	3.6342	0.7(0.452-1.083)	0.109	135.039	0.963(0.306-3.025)	0.948	10.3399	0.251(0.112-0.56)	0.001	/	/	/	10.0745	0.991(0.726-1.354)	0.955
NUP85	5.639	2.058(1.273-3.327)	0.003	5.3323	2.87(1.477-5.578)	0.002	3.02442	0.727(0.463-1.141)	0.166	28.1252	1.422(1.027-1.968)	0.034	9.55399	2.437(1.023-5.807)	0.044	/	/	/	8.00986	1.646(1.153-2.349)	0.006
NUP88	4.859	1.837(1.164-2.898)	0.009	5.91745	0.623(0.352-1.103)	0.104	2.6357	0.548(0.251-1.197)	0.131	22.7829	0.682(0.49-0.951)	0.024	8.88494	0.631(0.247-1.611)	0.335	4.87662	1.267(0.942-1.705)	0.118	8.41723	1.702(1.042-2.78)	0.034
NUP93	3.185	0.672(0.398-1.135)	0.137	5.81212	2.996(1.529-5.871)	0.001	2.16764	0.645(0.404-1.029)	0.066	35.6683	1.484(1.003-2.196)	0.048	9.78718	2.458(0.745-8.116)	0.14	/	/	/	/	/	/
NUP98	3.99	1.74(1.037-2.92)	0.036	6.49078	2.374(0.718-7.843)	0.156	3.39018	1.657(1.076-2.551)	0.022	57.6734	1.806(1.1-2.963)	0.019	8.77558	0.552(0.23-1.324)	0.183	3.05573	0.828(0.564-1.217)	0.337	5.83034	1.428(0.917-2.223)	0.115
NUPL2	2.764	0.369(0.228-0.598)	0	/	/	/	2.4483	0.45(0.274-0.738)	0.002	/	/	/	9.29486	0.698(0.167-2.91)	0.622	5.31312	0.507(0.369-0.695)	0	/	/	/
OGDH	2.489	2.083(1.235-3.515)	0.006	6.71362	2.91(1.375-6.158)	0.005	4.76016	0.569(0.304-1.064)	0.078	55.7434	0.937(0.616-1.424)	0.761	8.97361	0.358(0.177-0.727)	0.004	5.15437	1.381(1.001-1.905)	0.049	2.54911	1.468(1.03-2.092)	0.034
OGDHL	3.204	0.624(0.403-0.965)	0.034	3.99261	0.616(0.331-1.145)	0.126	0.642231	0.586(0.366-0.937)	0.026	0.196285	0.687(0.495-0.955)	0.025	6.33453	0.685(0.268-1.749)	0.429	2.60625	1.448(0.992-2.113)	0.055	2.98985	1.484(1.001-2.201)	0.049
OGT	4.62	0.576(0.361-0.92)	0.021	7.53535	2.554(1.267-5.147)	0.009	3.96818	0.403(0.229-0.709)	0.002	120.897	1.804(0.882-3.687)	0.106	11.4935	0.573(0.312-1.053)	0.073	3.19829	0.777(0.558-1.081)	0.134	8.87485	0.62(0.45-0.856)	0.004
P2RX7	2.131	2.782(1.121-6.906)	0.027	4.15055	0.631(0.355-1.122)	0.117	0.995518	0.603(0.39-0.933)	0.023	1.53234	0.685(0.486-0.964)	0.03	5.61179	1.802(0.758-4.287)	0.183	/	/	/	4.7634	0.573(0.336-0.978)	0.041
PFKFB1	0.96	2.034(1.225-3.377)	0.006	3.04743	0.365(0.163-0.818)	0.014	0.238703	0.604(0.384-0.95)	0.029	0.17212	1.457(0.99-2.145)	0.056	4.52088	0.52(0.246-1.095)	0.085	/	/	/	1.9775	1.364(0.923-2.016)	0.119
PFKFB2	2.966	0.759(0.492-1.17)	0.211	5.04166	0.445(0.176-1.127)	0.088	2.28588	0.596(0.325-1.093)	0.095	34.1621	0.677(0.345-1.33)	0.257	9.27844	1.929(0.843-4.418)	0.12	4.45345	0.712(0.527-0.963)	0.027	3.31757	0.599(0.439-0.818)	0.001
PFKFB3	3.427	2.246(1.44-3.504)	0	6.35114	1.945(1.104-3.426)	0.021	4.49872	0.51(0.319-0.817)	0.005	75.9458	1.26(0.898-1.768)	0.181	11.2526	1.515(0.595-3.862)	0.384	6.39418	1.728(1.172-2.547)	0.006	6.4655	0.731(0.457-1.17)	0.192
PFKFB4	3.725	1.639(1.053-2.552)	0.029	4.10442	3.077(1.506-6.289)	0.002	1.26008	0.585(0.345-0.991)	0.046	3.50948	1.503(1.047-2.157)	0.027	7.81501	3.209(1.132-9.095)	0.028	2.79997	1.814(1.353-2.431)	0	6.6843	1.799(1.307-2.477)	0
PFKL	3.737	1.951(1.232-3.092)	0.004	5.96105	3.17(1.218-8.254)	0.018	4.44173	0.528(0.331-0.843)	0.008	50.0682	0.854(0.562-1.298)	0.46	9.93406	/(/-/)	/	5.13015	1.44(1.074-1.931)	0.015	7.71464	0.565(0.404-0.788)	0.001
PFKM	6.197	0.275(0.131-0.575)	0.001	5.17755	1.681(0.958-2.948)	0.07	2.88745	0.503(0.321-0.788)	0.003	43.0712	1.707(1.146-2.542)	0.009	10.3888	0.634(0.323-1.245)	0.185	4.59045	0.554(0.411-0.745)	0	/	/	/
PFKP	7.443	1.565(1.007-2.432)	0.047	5.59422	4.558(1.087-19.111)	0.038	5.07068	1.656(1.067-2.571)	0.025	107.284	1.125(0.762-1.66)	0.554	11.0531	1.875(0.734-4.791)	0.189	5.96819	2.701(1.956-3.729)	0	9.86953	1.138(0.832-1.558)	0.418
PGAM1	7.113	1.833(1.17-2.872)	0.008	/	/	/	3.81392	1.995(1.219-3.265)	0.006	88.7344	1.922(0.609-6.069)	0.266	10.1098	3.094(0.412-23.266)	0.272	5.31037	2.092(1.526-2.868)	0	8.08221	2.425(1.565-3.757)	0
PGAM2	0.955	1.98(1.183-3.312)	0.009	4.71041	0.686(0.382-1.233)	0.208	/	/	/	4.49271	0.737(0.398-1.364)	0.331	5.72196	0.303(0.107-0.856)	0.024	3.65931	1.831(1.32-2.54)	0	/	/	/
PGAM4	/	/	/	/	/	/	0.0773853	1.743(0.989-3.07)	0.055	11.2914	2.795(1.293-6.041)	0.009	/	/	/	3.18941	2.226(1.33-3.724)	0.002	7.90274	2.221(1.463-3.373)	0
PGK1	8.182	0.729(0.467-1.137)	0.164	7.68217	2.049(1.163-3.607)	0.013	6.11664	2.074(1.34-3.209)	0.001	374.952	1.779(1.226-2.581)	0.002	12.0236	2.484(1.229-5.018)	0.011	/	/	/	8.4833	1.474(1.048-2.074)	0.026
PGK2	0.436	1.756(0.983-3.137)	0.057	2.22464	0.677(0.267-1.718)	0.412	0	1.254(0.755-2.084)	0.382	0	0.656(0.39-1.106)	0.114	4.30546	0.444(0.185-1.063)	0.068	/	/	/	/	/	/
PGM1	6.888	0.358(0.197-0.649)	0.001	6.85176	1.605(0.769-3.352)	0.208	4.49809	1.72(1.107-2.673)	0.016	34.6683	0.606(0.397-0.926)	0.021	10.8978	3.439(0.468-25.25)	0.225	/	/	/	10.2596	1.544(0.966-2.468)	0.069
PGM2L1	4.234	1.707(0.741-3.933)	0.209	5.68525	2.865(1.3-6.316)	0.009	2.54807	1.866(1.076-3.235)	0.026	3.72313	1.415(0.841-2.381)	0.191	8.90341	2.695(1.383-5.251)	0.004	4.47553	1.327(0.951-1.852)	0.096	6.75923	1.33(0.964-1.836)	0.082
PKLR	1.365	1.776(1.088-2.899)	0.022	3.87026	0.598(0.235-1.518)	0.279	0.0264825	1.499(0.936-2.401)	0.092	0	0.477(0.274-0.83)	0.009	2.89072	0.284(0.11-0.732)	0.009	2.02597	0.806(0.558-1.163)	0.25	1.74299	0.766(0.548-1.071)	0.119
PKM	/	/	/	7.1275	3.418(1.786-6.541)	0	7.44165	2.241(1.445-3.475)	0	1261.86	1.252(0.753-2.081)	0.386	/	/	/	/	/	/	6.78343	1.302(0.951-1.783)	0.1
POM121	4.658	2.018(1.12-3.638)	0.019	/	/	/	1.99685	0.689(0.332-1.43)	0.317	37.325	0.38(0.247-0.583)	0	/	/	/	4.48575	0.741(0.543-1.012)	0.059	/	/	/
POM121C	/	/	/	/	/	/	2.2456	0.734(0.435-1.239)	0.247	54.0062	0.586(0.412-0.834)	0.003	/	/	/	/	/	/	/	/	/
PPARA	2.131	0.434(0.189-0.999)	0.05	4.63525	1.504(0.823-2.748)	0.184	1.63323	0.624(0.337-1.156)	0.134	18.4579	0.56(0.369-0.85)	0.006	8.57312	0.542(0.226-1.301)	0.17	2.60098	1.334(0.867-2.053)	0.19	2.27717	0.805(0.587-1.105)	0.179
PPARGC1A	2.236	1.55(0.839-2.864)	0.162	4.36365	0.525(0.28-0.986)	0.045	0.759173	0.493(0.294-0.827)	0.007	11.7263	0.651(0.434-0.974)	0.037	8.52343	0(0-Inf)	0.997	2.19749	0.733(0.544-0.987)	0.041	5.46126	0.658(0.437-0.99)	0.045
PRKAA1	3.834	2.464(1.07-5.672)	0.034	6.57082	1.786(0.904-3.531)	0.095	3.96725	1.338(0.87-2.056)	0.184	58.2754	0.391(0.159-0.958)	0.04	9.97975	1.531(0.794-2.952)	0.204	3.56627	0.687(0.512-0.922)	0.013	7.53657	0.512(0.308-0.851)	0.01
PRKAA2	0.976	0.57(0.293-1.11)	0.098	5.45353	0.633(0.362-1.108)	0.109	0.924977	0.539(0.248-1.173)	0.119	0.738704	1.441(0.995-2.087)	0.053	6.71842	4.304(1.031-17.966)	0.045	1.73413	0.695(0.505-0.955)	0.025	1.98212	0.722(0.501-1.039)	0.08
PRKAG1	2.777	0.654(0.413-1.036)	0.07	6.23531	2.203(1.106-4.386)	0.025	3.46362	1.407(0.878-2.256)	0.156	22.4465	1.321(0.815-2.143)	0.259	10.6125	0.367(0.172-0.784)	0.01	4.82964	0.718(0.459-1.122)	0.146	/	/	/
PRKAG2	3.653	0.645(0.384-1.083)	0.097	5.32806	1.745(0.88-3.458)	0.111	2.13972	0.667(0.39-1.14)	0.139	18.9302	0.32(0.117-0.878)	0.027	9.74445	0.683(0.372-1.255)	0.219	5.20165	0.701(0.503-0.976)	0.035	6.63757	1.425(0.994-2.044)	0.054
PRKAG3	0.467	0.543(0.331-0.893)	0.016	3.81671	0.333(0.115-0.97)	0.044	0.00867698	0.65(0.359-1.177)	0.155	0	1.828(1.124-2.972)	0.015	4.7294	0.321(0.099-1.041)	0.058	/	/	/	1.86283	1.256(0.897-1.76)	0.185
PRXL2C	/	/	/	4.6021	1.927(0.923-4.025)	0.081	/	/	/	1.58596	1.561(0.937-2.599)	0.087	/	/	/	/	/	/	6.78343	1.72(1.136-2.604)	0.01
RAE1	3.022	1.501(0.887-2.541)	0.131	5.26624	1.948(0.984-3.855)	0.056	2.57216	0.728(0.425-1.246)	0.247	21.1734	0.792(0.539-1.162)	0.233	10.6816	1.582(0.753-3.326)	0.226	3.67694	1.475(0.868-2.504)	0.151	2.83661	0.774(0.554-1.08)	0.131
RANBP2	5.535	1.397(0.901-2.166)	0.136	7.27692	0.622(0.317-1.219)	0.167	3.26449	0.421(0.231-0.766)	0.005	210.102	0.697(0.501-0.971)	0.033	10.9098	0.301(0.093-0.974)	0.045	2.15537	0.68(0.422-1.094)	0.112	2.17118	1.445(0.953-2.191)	0.083
SEC13	7.208	0.343(0.193-0.608)	0	6.27033	2.84(1.467-5.497)	0.002	4.28859	0.547(0.271-1.104)	0.092	39.4224	0.52(0.355-0.762)	0.001	11.948	1.787(0.877-3.642)	0.11	5.16492	1.262(0.943-1.69)	0.118	/	/	/
SEH1L	4.713	0.475(0.249-0.905)	0.024	5.72228	2.632(0.803-8.629)	0.11	2.03919	1.728(1.074-2.781)	0.024	17.4531	1.369(0.988-1.896)	0.059	9.98682	1.085(0.562-2.094)	0.807	/	/	/	6.61921	0.609(0.361-1.026)	0.062
STAT3	3.59	0.338(0.187-0.61)	0	8.3976	2.558(1.084-6.038)	0.032	4.86627	0.533(0.292-0.975)	0.041	183.845	1.472(1.02-2.125)	0.039	10.1208	0.657(0.349-1.238)	0.194	7.22446	0.764(0.528-1.105)	0.153	8.29512	1.332(0.88-2.016)	0.176
TIGAR	/	/	/	4.38628	1.642(0.776-3.474)	0.195	/	/	/	2.84145	0.706(0.474-1.052)	0.087	/	/	/	/	/	/	5.58083	1.323(0.944-1.854)	0.104
TPI1	8.336	2.092(1.339-3.27)	0.001	7.97962	2.355(1.153-4.808)	0.019	7.14349	3.202(1.774-5.78)	0	681.672	1.912(1.055-3.466)	0.033	9.9315	3.057(1.07-8.737)	0.037	8.38197	2.478(1.823-3.369)	0	10.8715	1.537(1.105-2.137)	0.011
TPR	6.26	2.057(1.216-3.482)	0.007	6.47061	2.115(0.652-6.857)	0.212	3.56713	1.451(0.943-2.232)	0.091	43.4859	0.591(0.36-0.972)	0.038	10.9795	1.553(0.842-2.865)	0.159	1.81486	0.565(0.371-0.86)	0.008	8.2789	0.751(0.448-1.26)	0.279
TREX1	4.069	2.107(1.258-3.531)	0.005	/	/	/	0.0366259	0.548(0.352-0.852)	0.008	22.8678	0.621(0.445-0.865)	0.005	8.47429	0.516(0.257-1.035)	0.062	3.7497	0.818(0.543-1.232)	0.337	2.55079	0.456(0.253-0.822)	0.009
ZBTB20	5.523	0.524(0.277-0.992)	0.047	6.4096	0.439(0.193-0.995)	0.049	0.222572	0.498(0.269-0.921)	0.026	8.83513	0.951(0.676-1.339)	0.775	9.22235	0.85(0.46-1.57)	0.604	/	/	/	8.24079	0.585(0.376-0.91)	0.018
ZBTB7A	5.064	2.174(1.179-4.007)	0.013	6.03241	2.73(1.473-5.062)	0.001	3.84941	1.782(1.138-2.791)	0.012	8.29489	0.888(0.628-1.254)	0.5	11.6942	0.58(0.312-1.077)	0.085	6.84459	0.717(0.526-0.978)	0.035	5.58827	0.691(0.484-0.986)	0.042

## Sheet: S2
Table S2:The metagenes of immune cell for GSVA
Metagene	Cell type	Immunity
ADAM28	Activated B cell	Adaptive
CD180	Activated B cell	Adaptive
CD79B	Activated B cell	Adaptive
BLK	Activated B cell	Adaptive
CD19	Activated B cell	Adaptive
MS4A1	Activated B cell	Adaptive
TNFRSF17	Activated B cell	Adaptive
IGHM	Activated B cell	Adaptive
GNG7	Activated B cell	Adaptive
MICAL3	Activated B cell	Adaptive
SPIB	Activated B cell	Adaptive
HLA-DOB	Activated B cell	Adaptive
IGKC	Activated B cell	Adaptive
PNOC	Activated B cell	Adaptive
FCRL2	Activated B cell	Adaptive
BACH2	Activated B cell	Adaptive
CR2	Activated B cell	Adaptive
TCL1A	Activated B cell	Adaptive
AKNA	Activated B cell	Adaptive
ARHGAP25	Activated B cell	Adaptive
CCL21	Activated B cell	Adaptive
CD27	Activated B cell	Adaptive
CD38	Activated B cell	Adaptive
CLEC17A	Activated B cell	Adaptive
CLEC9A	Activated B cell	Adaptive
CLECL1	Activated B cell	Adaptive
AIM2	Activated CD4 T cell	Adaptive
BIRC3	Activated CD4 T cell	Adaptive
BRIP1	Activated CD4 T cell	Adaptive
CCL20	Activated CD4 T cell	Adaptive
CCL4	Activated CD4 T cell	Adaptive
CCL5	Activated CD4 T cell	Adaptive
CCNB1	Activated CD4 T cell	Adaptive
CCR7	Activated CD4 T cell	Adaptive
DUSP2	Activated CD4 T cell	Adaptive
ESCO2	Activated CD4 T cell	Adaptive
ETS1	Activated CD4 T cell	Adaptive
EXO1	Activated CD4 T cell	Adaptive
EXOC6	Activated CD4 T cell	Adaptive
IARS	Activated CD4 T cell	Adaptive
ITK	Activated CD4 T cell	Adaptive
KIF11	Activated CD4 T cell	Adaptive
KNTC1	Activated CD4 T cell	Adaptive
NUF2	Activated CD4 T cell	Adaptive
PRC1	Activated CD4 T cell	Adaptive
PSAT1	Activated CD4 T cell	Adaptive
RGS1	Activated CD4 T cell	Adaptive
RTKN2	Activated CD4 T cell	Adaptive
SAMSN1	Activated CD4 T cell	Adaptive
SELL	Activated CD4 T cell	Adaptive
TRAT1	Activated CD4 T cell	Adaptive
ADRM1	Activated CD8 T cell	Adaptive
AHSA1	Activated CD8 T cell	Adaptive
C1GALT1C1	Activated CD8 T cell	Adaptive
CCT6B	Activated CD8 T cell	Adaptive
CD37	Activated CD8 T cell	Adaptive
CD3D	Activated CD8 T cell	Adaptive
CD3E	Activated CD8 T cell	Adaptive
CD3G	Activated CD8 T cell	Adaptive
CD69	Activated CD8 T cell	Adaptive
CD8A	Activated CD8 T cell	Adaptive
CETN3	Activated CD8 T cell	Adaptive
CSE1L	Activated CD8 T cell	Adaptive
GEMIN6	Activated CD8 T cell	Adaptive
GNLY	Activated CD8 T cell	Adaptive
GPT2	Activated CD8 T cell	Adaptive
GZMA	Activated CD8 T cell	Adaptive
GZMH	Activated CD8 T cell	Adaptive
GZMK	Activated CD8 T cell	Adaptive
IL2RB	Activated CD8 T cell	Adaptive
LCK	Activated CD8 T cell	Adaptive
MPZL1	Activated CD8 T cell	Adaptive
NKG7	Activated CD8 T cell	Adaptive
PIK3IP1	Activated CD8 T cell	Adaptive
PTRH2	Activated CD8 T cell	Adaptive
TIMM13	Activated CD8 T cell	Adaptive
ZAP70	Activated CD8 T cell	Adaptive
ABHD3	Central memory CD4 T cell	Adaptive
AHNAK	Central memory CD4 T cell	Adaptive
ANXA2P2	Central memory CD4 T cell	Adaptive
AQP3	Central memory CD4 T cell	Adaptive
ATHL1	Central memory CD4 T cell	Adaptive
BMI1	Central memory CD4 T cell	Adaptive
BZW2	Central memory CD4 T cell	Adaptive
CD63	Central memory CD4 T cell	Adaptive
COL4A1	Central memory CD4 T cell	Adaptive
CYLD	Central memory CD4 T cell	Adaptive
ELMO2	Central memory CD4 T cell	Adaptive
FYN	Central memory CD4 T cell	Adaptive
GLIPR1	Central memory CD4 T cell	Adaptive
GSS	Central memory CD4 T cell	Adaptive
IFITM2	Central memory CD4 T cell	Adaptive
ITGB1	Central memory CD4 T cell	Adaptive
ITGB2	Central memory CD4 T cell	Adaptive
KLF5	Central memory CD4 T cell	Adaptive
LSP1	Central memory CD4 T cell	Adaptive
NDUFB9	Central memory CD4 T cell	Adaptive
PKM2	Central memory CD4 T cell	Adaptive
SFXN3	Central memory CD4 T cell	Adaptive
SIRPG	Central memory CD4 T cell	Adaptive
SMAD4	Central memory CD4 T cell	Adaptive
STX4	Central memory CD4 T cell	Adaptive
TRADD	Central memory CD4 T cell	Adaptive
VIM	Central memory CD4 T cell	Adaptive
XRCC6	Central memory CD4 T cell	Adaptive
ACTN4	Central memory CD8 T cell	Adaptive
ADAM12	Central memory CD8 T cell	Adaptive
ADCY9	Central memory CD8 T cell	Adaptive
F13A1	Central memory CD8 T cell	Adaptive
FCER1G	Central memory CD8 T cell	Adaptive
FCGR3B	Central memory CD8 T cell	Adaptive
FGF7	Central memory CD8 T cell	Adaptive
FKBP4	Central memory CD8 T cell	Adaptive
GLUD1	Central memory CD8 T cell	Adaptive
GM2A	Central memory CD8 T cell	Adaptive
GUSB	Central memory CD8 T cell	Adaptive
IL1RN	Central memory CD8 T cell	Adaptive
NOL11	Central memory CD8 T cell	Adaptive
NTRK1	Central memory CD8 T cell	Adaptive
RARA	Central memory CD8 T cell	Adaptive
RNF128	Central memory CD8 T cell	Adaptive
SIGLEC1	Central memory CD8 T cell	Adaptive
TNFRSF11A	Central memory CD8 T cell	Adaptive
TOX4	Central memory CD8 T cell	Adaptive
UBA52	Central memory CD8 T cell	Adaptive
ULBP1	Central memory CD8 T cell	Adaptive
ATM	Effector memeory CD4 T cell	Adaptive
CASP3	Effector memeory CD4 T cell	Adaptive
CASQ1	Effector memeory CD4 T cell	Adaptive
CD300E	Effector memeory CD4 T cell	Adaptive
DARS	Effector memeory CD4 T cell	Adaptive
DOCK9	Effector memeory CD4 T cell	Adaptive
EXOSC9	Effector memeory CD4 T cell	Adaptive
EZH2	Effector memeory CD4 T cell	Adaptive
GDE1	Effector memeory CD4 T cell	Adaptive
IL34	Effector memeory CD4 T cell	Adaptive
NCOA4	Effector memeory CD4 T cell	Adaptive
NEFL	Effector memeory CD4 T cell	Adaptive
PDGFRL	Effector memeory CD4 T cell	Adaptive
PTGS1	Effector memeory CD4 T cell	Adaptive
REPS1	Effector memeory CD4 T cell	Adaptive
SCG2	Effector memeory CD4 T cell	Adaptive
SDPR	Effector memeory CD4 T cell	Adaptive
SIGLEC14	Effector memeory CD4 T cell	Adaptive
SIGLEC6	Effector memeory CD4 T cell	Adaptive
TAL1	Effector memeory CD4 T cell	Adaptive
TFEC	Effector memeory CD4 T cell	Adaptive
TIPIN	Effector memeory CD4 T cell	Adaptive
TPK1	Effector memeory CD4 T cell	Adaptive
UQCRB	Effector memeory CD4 T cell	Adaptive
USP9Y	Effector memeory CD4 T cell	Adaptive
WIPF1	Effector memeory CD4 T cell	Adaptive
ZCRB1	Effector memeory CD4 T cell	Adaptive
ACAP1	Effector memeory CD8 T cell	Adaptive
APOL3	Effector memeory CD8 T cell	Adaptive
ARHGAP10	Effector memeory CD8 T cell	Adaptive
ATP10D	Effector memeory CD8 T cell	Adaptive
C3AR1	Effector memeory CD8 T cell	Adaptive
CCR5	Effector memeory CD8 T cell	Adaptive
CD160	Effector memeory CD8 T cell	Adaptive
CD55	Effector memeory CD8 T cell	Adaptive
CFLAR	Effector memeory CD8 T cell	Adaptive
CMKLR1	Effector memeory CD8 T cell	Adaptive
DAPP1	Effector memeory CD8 T cell	Adaptive
FCRL6	Effector memeory CD8 T cell	Adaptive
FLT3LG	Effector memeory CD8 T cell	Adaptive
GZMM	Effector memeory CD8 T cell	Adaptive
HAPLN3	Effector memeory CD8 T cell	Adaptive
HLA-DMB	Effector memeory CD8 T cell	Adaptive
HLA-DPA1	Effector memeory CD8 T cell	Adaptive
HLA-DPB1	Effector memeory CD8 T cell	Adaptive
IFI16	Effector memeory CD8 T cell	Adaptive
LIME1	Effector memeory CD8 T cell	Adaptive
LTK	Effector memeory CD8 T cell	Adaptive
NFKBIA	Effector memeory CD8 T cell	Adaptive
SETD7	Effector memeory CD8 T cell	Adaptive
SIK1	Effector memeory CD8 T cell	Adaptive
TRIB2	Effector memeory CD8 T cell	Adaptive
ACP5	Gamma delta T cell	Adaptive
AQP9	Gamma delta T cell	Adaptive
BTN3A2	Gamma delta T cell	Adaptive
C1orf54	Gamma delta T cell	Adaptive
CARD8	Gamma delta T cell	Adaptive
CCL18	Gamma delta T cell	Adaptive
CD209	Gamma delta T cell	Adaptive
CD33	Gamma delta T cell	Adaptive
CD36	Gamma delta T cell	Adaptive
CDK5	Gamma delta T cell	Adaptive
IL10RB	Gamma delta T cell	Adaptive
KLRF1	Gamma delta T cell	Adaptive
LGALS1	Gamma delta T cell	Adaptive
MAPK7	Gamma delta T cell	Adaptive
KLHL7	Gamma delta T cell	Adaptive
KRT80	Gamma delta T cell	Adaptive
LAMC1	Gamma delta T cell	Adaptive
LCORL	Gamma delta T cell	Adaptive
LMNB1	Gamma delta T cell	Adaptive
MEIS3P1	Gamma delta T cell	Adaptive
MPL	Gamma delta T cell	Adaptive
FABP1	Gamma delta T cell	Adaptive
FABP5	Gamma delta T cell	Adaptive
FADD	Gamma delta T cell	Adaptive
MFAP3L	Gamma delta T cell	Adaptive
MINPP1	Gamma delta T cell	Adaptive
RPS24	Gamma delta T cell	Adaptive
RPS7	Gamma delta T cell	Adaptive
RPS9	Gamma delta T cell	Adaptive
ABP1	Gamma delta T cell	Adaptive
CCL13	Gamma delta T cell	Adaptive
CD22	Immature B cell	Adaptive
CYBB	Immature B cell	Adaptive
FAM129C	Immature B cell	Adaptive
FCRL1	Immature B cell	Adaptive
FCRL3	Immature B cell	Adaptive
FCRL5	Immature B cell	Adaptive
FCRLA	Immature B cell	Adaptive
HDAC9	Immature B cell	Adaptive
HLA-DQA1	Immature B cell	Adaptive
HVCN1	Immature B cell	Adaptive
KIAA0226	Immature B cell	Adaptive
NCF1	Immature B cell	Adaptive
NCF1B	Immature B cell	Adaptive
P2RY10	Immature B cell	Adaptive
SP100	Immature B cell	Adaptive
TXNIP	Immature B cell	Adaptive
STAP1	Immature B cell	Adaptive
TAGAP	Immature B cell	Adaptive
ZCCHC2	Immature B cell	Adaptive
AICDA	Memory B cell	Adaptive
CCNA2	Memory B cell	Adaptive
CDKN3	Memory B cell	Adaptive
CLCN5	Memory B cell	Adaptive
ENPP1	Memory B cell	Adaptive
FCER1A	Memory B cell	Adaptive
FCRL4	Memory B cell	Adaptive
MYC	Memory B cell	Adaptive
RUNX2	Memory B cell	Adaptive
SORL1	Memory B cell	Adaptive
SOX5	Memory B cell	Adaptive
STAT5A	Memory B cell	Adaptive
STAT5B	Memory B cell	Adaptive
TLR9	Memory B cell	Adaptive
CCL3L1	Regulatory T cell	Adaptive
CD72	Regulatory T cell	Adaptive
CLEC5A	Regulatory T cell	Adaptive
FOXP3	Regulatory T cell	Adaptive
ITGA4	Regulatory T cell	Adaptive
L1CAM	Regulatory T cell	Adaptive
LIPA	Regulatory T cell	Adaptive
LRP1	Regulatory T cell	Adaptive
LRRC42	Regulatory T cell	Adaptive
MARCO	Regulatory T cell	Adaptive
MMP12	Regulatory T cell	Adaptive
MNDA	Regulatory T cell	Adaptive
MRC1	Regulatory T cell	Adaptive
MS4A6A	Regulatory T cell	Adaptive
PELO	Regulatory T cell	Adaptive
PLEK	Regulatory T cell	Adaptive
PRSS23	Regulatory T cell	Adaptive
PTGIR	Regulatory T cell	Adaptive
ST8SIA4	Regulatory T cell	Adaptive
STAB1	Regulatory T cell	Adaptive
B3GAT1	T follicular helper cell	Adaptive
CDK5R1	T follicular helper cell	Adaptive
PDCD1	T follicular helper cell	Adaptive
BCL6	T follicular helper cell	Adaptive
CD200	T follicular helper cell	Adaptive
CD83	T follicular helper cell	Adaptive
CD84	T follicular helper cell	Adaptive
FGF2	T follicular helper cell	Adaptive
GPR18	T follicular helper cell	Adaptive
CEBPA	T follicular helper cell	Adaptive
CECR1	T follicular helper cell	Adaptive
CLEC10A	T follicular helper cell	Adaptive
CLEC4A	T follicular helper cell	Adaptive
CSF1R	T follicular helper cell	Adaptive
CTSS	T follicular helper cell	Adaptive
DMN	T follicular helper cell	Adaptive
DPP4	T follicular helper cell	Adaptive
LRRC32	T follicular helper cell	Adaptive
MC5R	T follicular helper cell	Adaptive
MICA	T follicular helper cell	Adaptive
NCAM1	T follicular helper cell	Adaptive
NCR2	T follicular helper cell	Adaptive
NRP1	T follicular helper cell	Adaptive
PDCD1LG2	T follicular helper cell	Adaptive
PDCD6	T follicular helper cell	Adaptive
PRDX1	T follicular helper cell	Adaptive
RAE1	T follicular helper cell	Adaptive
RAET1E	T follicular helper cell	Adaptive
SIGLEC7	T follicular helper cell	Adaptive
SIGLEC9	T follicular helper cell	Adaptive
TYRO3	T follicular helper cell	Adaptive
CHST12	T follicular helper cell	Adaptive
CLIC3	T follicular helper cell	Adaptive
IVNS1ABP	T follicular helper cell	Adaptive
KIR2DL2	T follicular helper cell	Adaptive
LGMN	T follicular helper cell	Adaptive
CD70	Type 1 T helper cell	Adaptive
TBX21	Type 1 T helper cell	Adaptive
ADAM8	Type 1 T helper cell	Adaptive
AHCYL2	Type 1 T helper cell	Adaptive
ALCAM	Type 1 T helper cell	Adaptive
B3GALNT1	Type 1 T helper cell	Adaptive
BBS12	Type 1 T helper cell	Adaptive
BST1	Type 1 T helper cell	Adaptive
CD151	Type 1 T helper cell	Adaptive
CD47	Type 1 T helper cell	Adaptive
CD48	Type 1 T helper cell	Adaptive
CD52	Type 1 T helper cell	Adaptive
CD53	Type 1 T helper cell	Adaptive
CD59	Type 1 T helper cell	Adaptive
CD6	Type 1 T helper cell	Adaptive
CD68	Type 1 T helper cell	Adaptive
CD7	Type 1 T helper cell	Adaptive
CD96	Type 1 T helper cell	Adaptive
CFHR3	Type 1 T helper cell	Adaptive
CHRM3	Type 1 T helper cell	Adaptive
CLEC7A	Type 1 T helper cell	Adaptive
COL23A1	Type 1 T helper cell	Adaptive
COL4A4	Type 1 T helper cell	Adaptive
COL5A3	Type 1 T helper cell	Adaptive
DAB1	Type 1 T helper cell	Adaptive
DLEU7	Type 1 T helper cell	Adaptive
DOC2B	Type 1 T helper cell	Adaptive
EMP1	Type 1 T helper cell	Adaptive
F12	Type 1 T helper cell	Adaptive
FURIN	Type 1 T helper cell	Adaptive
GAB3	Type 1 T helper cell	Adaptive
GATM	Type 1 T helper cell	Adaptive
GFPT2	Type 1 T helper cell	Adaptive
GPR25	Type 1 T helper cell	Adaptive
GREM2	Type 1 T helper cell	Adaptive
HAVCR1	Type 1 T helper cell	Adaptive
HSD11B1	Type 1 T helper cell	Adaptive
HUNK	Type 1 T helper cell	Adaptive
IGF2	Type 1 T helper cell	Adaptive
RCSD1	Type 1 T helper cell	Adaptive
RYR1	Type 1 T helper cell	Adaptive
SAV1	Type 1 T helper cell	Adaptive
SELE	Type 1 T helper cell	Adaptive
SELP	Type 1 T helper cell	Adaptive
SH3KBP1	Type 1 T helper cell	Adaptive
SIT1	Type 1 T helper cell	Adaptive
SLC35B3	Type 1 T helper cell	Adaptive
SIGLEC10	Type 1 T helper cell	Adaptive
SKAP1	Type 1 T helper cell	Adaptive
THUMPD2	Type 1 T helper cell	Adaptive
TIGIT	Type 1 T helper cell	Adaptive
ZEB2	Type 1 T helper cell	Adaptive
ENC1	Type 1 T helper cell	Adaptive
FAM134B	Type 1 T helper cell	Adaptive
FBXO30	Type 1 T helper cell	Adaptive
FCGR2C	Type 1 T helper cell	Adaptive
STAC	Type 1 T helper cell	Adaptive
LTC4S	Type 1 T helper cell	Adaptive
MAN1B1	Type 1 T helper cell	Adaptive
MDH1	Type 1 T helper cell	Adaptive
MMD	Type 1 T helper cell	Adaptive
RGS16	Type 1 T helper cell	Adaptive
IL12A	Type 1 T helper cell	Adaptive
P2RX5	Type 1 T helper cell	Adaptive
CD97	Type 1 T helper cell	Adaptive
ITGB4	Type 1 T helper cell	Adaptive
ICAM3	Type 1 T helper cell	Adaptive
METRNL	Type 1 T helper cell	Adaptive
TNFRSF1A	Type 1 T helper cell	Adaptive
IRF1	Type 1 T helper cell	Adaptive
HTR2B	Type 1 T helper cell	Adaptive
CALD1	Type 1 T helper cell	Adaptive
MOCOS	Type 1 T helper cell	Adaptive
TRAF3IP2	Type 1 T helper cell	Adaptive
TLR8	Type 1 T helper cell	Adaptive
TRAF1	Type 1 T helper cell	Adaptive
DUSP14	Type 1 T helper cell	Adaptive
IL17A	Type 17 T helper cell	Adaptive
IL17RA	Type 17 T helper cell	Adaptive
C2CD4A	Type 17 T helper cell	Adaptive
C2CD4B	Type 17 T helper cell	Adaptive
CA2	Type 17 T helper cell	Adaptive
CCDC65	Type 17 T helper cell	Adaptive
CEACAM3	Type 17 T helper cell	Adaptive
IL17C	Type 17 T helper cell	Adaptive
IL17F	Type 17 T helper cell	Adaptive
IL17RC	Type 17 T helper cell	Adaptive
IL17RE	Type 17 T helper cell	Adaptive
IL23A	Type 17 T helper cell	Adaptive
ILDR1	Type 17 T helper cell	Adaptive
LONRF3	Type 17 T helper cell	Adaptive
SH2D6	Type 17 T helper cell	Adaptive
TNIP2	Type 17 T helper cell	Adaptive
ABCA1	Type 17 T helper cell	Adaptive
ABCB1	Type 17 T helper cell	Adaptive
ADAMTS12	Type 17 T helper cell	Adaptive
ANK1	Type 17 T helper cell	Adaptive
ANKRD22	Type 17 T helper cell	Adaptive
B3GALT2	Type 17 T helper cell	Adaptive
CAMTA1	Type 17 T helper cell	Adaptive
CCR9	Type 17 T helper cell	Adaptive
CD40	Type 17 T helper cell	Adaptive
GPR44	Type 17 T helper cell	Adaptive
IFT80	Type 17 T helper cell	Adaptive
ASB2	Type 2 T helper cell	Adaptive
CSRP2	Type 2 T helper cell	Adaptive
DAPK1	Type 2 T helper cell	Adaptive
DLC1	Type 2 T helper cell	Adaptive
DNAJC12	Type 2 T helper cell	Adaptive
DUSP6	Type 2 T helper cell	Adaptive
GNAI1	Type 2 T helper cell	Adaptive
LAMP3	Type 2 T helper cell	Adaptive
NRP2	Type 2 T helper cell	Adaptive
OSBPL1A	Type 2 T helper cell	Adaptive
PDE4B	Type 2 T helper cell	Adaptive
PHLDA1	Type 2 T helper cell	Adaptive
PLA2G4A	Type 2 T helper cell	Adaptive
RAB27B	Type 2 T helper cell	Adaptive
RBMS3	Type 2 T helper cell	Adaptive
RNF125	Type 2 T helper cell	Adaptive
TMPRSS3	Type 2 T helper cell	Adaptive
GATA3	Type 2 T helper cell	Adaptive
BIRC5	Type 2 T helper cell	Adaptive
CDC25C	Type 2 T helper cell	Adaptive
CDC7	Type 2 T helper cell	Adaptive
CENPF	Type 2 T helper cell	Adaptive
CXCR6	Type 2 T helper cell	Adaptive
DHFR	Type 2 T helper cell	Adaptive
EVI5	Type 2 T helper cell	Adaptive
GSTA4	Type 2 T helper cell	Adaptive
HELLS	Type 2 T helper cell	Adaptive
IL26	Type 2 T helper cell	Adaptive
LAIR2	Type 2 T helper cell	Adaptive
ABCD1	Activated dendritic cell	Innate
C1QC	Activated dendritic cell	Innate
CAPG	Activated dendritic cell	Innate
CCL3L3	Activated dendritic cell	Innate
CD207	Activated dendritic cell	Innate
CD302	Activated dendritic cell	Innate
ATP5B	Activated dendritic cell	Innate
ATP5L	Activated dendritic cell	Innate
ATP6V1A	Activated dendritic cell	Innate
BCL2L1	Activated dendritic cell	Innate
C1QB	Activated dendritic cell	Innate
SNURF	Activated dendritic cell	Innate
SPCS3	Activated dendritic cell	Innate
CCNA1	Activated dendritic cell	Innate
CEACAM8	Activated dendritic cell	Innate
NOS2	Activated dendritic cell	Innate
SRA1	Activated dendritic cell	Innate
TNFRSF6B	Activated dendritic cell	Innate
TREM1	Activated dendritic cell	Innate
TREML1	Activated dendritic cell	Innate
RHOA	Activated dendritic cell	Innate
SLC25A37	Activated dendritic cell	Innate
TNFSF14	Activated dendritic cell	Innate
TREML4	Activated dendritic cell	Innate
VNN2	Activated dendritic cell	Innate
XPO6	Activated dendritic cell	Innate
CLEC4C	Activated dendritic cell	Innate
TNFAIP2	Activated dendritic cell	Innate
UBD	Activated dendritic cell	Innate
ACTR3	Activated dendritic cell	Innate
RAB1A	Activated dendritic cell	Innate
SLA	Activated dendritic cell	Innate
HLA-DQA2	Activated dendritic cell	Innate
SIGLEC5	Activated dendritic cell	Innate
SLAMF9	Activated dendritic cell	Innate
ABAT	CD56bright natural killer cell	Innate
C11orf75	CD56bright natural killer cell	Innate
C5orf15	CD56bright natural killer cell	Innate
CDHR1	CD56bright natural killer cell	Innate
DCAF12	CD56bright natural killer cell	Innate
DYNLL1	CD56bright natural killer cell	Innate
GPR137B	CD56bright natural killer cell	Innate
HCP5	CD56bright natural killer cell	Innate
HDGFRP2	CD56bright natural killer cell	Innate
KRT86	CD56bright natural killer cell	Innate
MLST8	CD56bright natural killer cell	Innate
ELMOD3	CD56bright natural killer cell	Innate
ENTPD5	CD56bright natural killer cell	Innate
FAM119A	CD56bright natural killer cell	Innate
FAM179A	CD56bright natural killer cell	Innate
CLIC2	CD56bright natural killer cell	Innate
COX7A2L	CD56bright natural killer cell	Innate
CREB3L4	CD56bright natural killer cell	Innate
CSF1	CD56bright natural killer cell	Innate
CSNK2A2	CD56bright natural killer cell	Innate
CSTA	CD56bright natural killer cell	Innate
CSTB	CD56bright natural killer cell	Innate
CTPS	CD56bright natural killer cell	Innate
CTSD	CD56bright natural killer cell	Innate
FST	CD56bright natural killer cell	Innate
GATA2	CD56bright natural killer cell	Innate
GMPR	CD56bright natural killer cell	Innate
HDC	CD56bright natural killer cell	Innate
HEY1	CD56bright natural killer cell	Innate
HOXA1	CD56bright natural killer cell	Innate
HS2ST1	CD56bright natural killer cell	Innate
HS3ST1	CD56bright natural killer cell	Innate
BCL11B	CD56bright natural killer cell	Innate
CDH3	CD56bright natural killer cell	Innate
MYL6B	CD56bright natural killer cell	Innate
NAA16	CD56bright natural killer cell	Innate
ClQA	CD56bright natural killer cell	Innate
ClQB	CD56bright natural killer cell	Innate
CYP27B1	CD56bright natural killer cell	Innate
EIF3M	CD56bright natural killer cell	Innate
CYP27A1	CD56dim natural killer cell	Innate
DDX55	CD56dim natural killer cell	Innate
DYRK2	CD56dim natural killer cell	Innate
RPL37A	CD56dim natural killer cell	Innate
NOTCH3	CD56dim natural killer cell	Innate
AKR7A3	CD56dim natural killer cell	Innate
GPRC5C	CD56dim natural killer cell	Innate
GRIN1	CD56dim natural killer cell	Innate
HLA-E	CD56dim natural killer cell	Innate
PORCN	CD56dim natural killer cell	Innate
PSMC4	CD56dim natural killer cell	Innate
UPP1	CD56dim natural killer cell	Innate
IL21R	CD56dim natural killer cell	Innate
KIR2DS1	CD56dim natural killer cell	Innate
KIR2DS2	CD56dim natural killer cell	Innate
KIR2DS5	CD56dim natural killer cell	Innate
GIPR	Eosinophil	Innate
KRT18P50	Eosinophil	Innate
LRMP	Eosinophil	Innate
FOSB	Eosinophil	Innate
RRP12	Eosinophil	Innate
GPR183	Eosinophil	Innate
NR4A3	Eosinophil	Innate
ST3GAL6	Eosinophil	Innate
DEPDC5	Eosinophil	Innate
PDE6C	Eosinophil	Innate
PKD2L2	Eosinophil	Innate
GPR65	Eosinophil	Innate
IL5RA	Eosinophil	Innate
P2RY14	Eosinophil	Innate
DACH1	Eosinophil	Innate
DAPK2	Eosinophil	Innate
EMR3	Eosinophil	Innate
ACADM	Immature dendritic cell	Innate
AHCYL1	Immature dendritic cell	Innate
ALDH1A2	Immature dendritic cell	Innate
ALDH3A2	Immature dendritic cell	Innate
ALDH9A1	Immature dendritic cell	Innate
ALOX15	Immature dendritic cell	Innate
AMT	Immature dendritic cell	Innate
ARL1	Immature dendritic cell	Innate
ATIC	Immature dendritic cell	Innate
ATP5A1	Immature dendritic cell	Innate
CAPZA1	Immature dendritic cell	Innate
LILRA5	Immature dendritic cell	Innate
RDX	Immature dendritic cell	Innate
RRAGD	Immature dendritic cell	Innate
TACSTD2	Immature dendritic cell	Innate
INPP5F	Immature dendritic cell	Innate
RAB38	Immature dendritic cell	Innate
PLAU	Immature dendritic cell	Innate
CSF3R	Immature dendritic cell	Innate
SLC18A2	Immature dendritic cell	Innate
AMPD2	Immature dendritic cell	Innate
CLTB	Immature dendritic cell	Innate
C1orf162	Immature dendritic cell	Innate
AIF1	Macrophage	Innate
CCL1	Macrophage	Innate
CCL14	Macrophage	Innate
CCL23	Macrophage	Innate
CCL26	Macrophage	Innate
CD300LB	Macrophage	Innate
CNR1	Macrophage	Innate
CNR2	Macrophage	Innate
EIF1	Macrophage	Innate
EIF4A1	Macrophage	Innate
FPR1	Macrophage	Innate
FPR2	Macrophage	Innate
FRAT2	Macrophage	Innate
GPR27	Macrophage	Innate
GPR77	Macrophage	Innate
RNASE2	Macrophage	Innate
MS4A2	Macrophage	Innate
BASP1	Macrophage	Innate
IGSF6	Macrophage	Innate
HK3	Macrophage	Innate
VNN1	Macrophage	Innate
FES	Macrophage	Innate
NPL	Macrophage	Innate
FZD2	Macrophage	Innate
FAM198B	Macrophage	Innate
HNMT	Macrophage	Innate
SLC15A3	Macrophage	Innate
CD4	Macrophage	Innate
TXNDC3	Macrophage	Innate
FRMD4A	Macrophage	Innate
CRYBB1	Macrophage	Innate
HRH1	Macrophage	Innate
WNT5B	Macrophage	Innate
ADAMTS3	Mast cell	Innate
CPA3	Mast cell	Innate
CMA1	Mast cell	Innate
CTSG	Mast cell	Innate
ARHGAP15	Mast cell	Innate
CPM	Mast cell	Innate
FCN1	Mast cell	Innate
FTL	Mast cell	Innate
HSPA6	Mast cell	Innate
ITGA9	Mast cell	Innate
RNASE3	Mast cell	Innate
S100A4	Mast cell	Innate
SIGLEC8	Mast cell	Innate
SLC6A4	Mast cell	Innate
PTGS2	Mast cell	Innate
EGR3	Mast cell	Innate
PILRA	Mast cell	Innate
CCR2	MDSC	Innate
CD14	MDSC	Innate
CD2	MDSC	Innate
CD86	MDSC	Innate
CXCR4	MDSC	Innate
FCGR2A	MDSC	Innate
FCGR2B	MDSC	Innate
FCGR3A	MDSC	Innate
FERMT3	MDSC	Innate
GPSM3	MDSC	Innate
IL18BP	MDSC	Innate
IL4R	MDSC	Innate
ITGAL	MDSC	Innate
ITGAM	MDSC	Innate
PARVG	MDSC	Innate
PSAP	MDSC	Innate
PTGER2	MDSC	Innate
PTGES2	MDSC	Innate
S100A8	MDSC	Innate
S100A9	MDSC	Innate
ASGR2	Monocyte	Innate
CFP	Monocyte	Innate
ASGR1	Monocyte	Innate
CD1D	Monocyte	Innate
UPK3A	Monocyte	Innate
ACTG1	Monocyte	Innate
ANXA5	Monocyte	Innate
ATP6V1B2	Monocyte	Innate
CFL1	Monocyte	Innate
DAZAP2	Monocyte	Innate
CTBS	Monocyte	Innate
EMR4P	Monocyte	Innate
HIVEP2	Monocyte	Innate
MARCKSL1	Monocyte	Innate
MBP	Monocyte	Innate
MMP15	Monocyte	Innate
PNPLA6	Monocyte	Innate
TMBIM6	Monocyte	Innate
PQBP1	Monocyte	Innate
TEX264	Monocyte	Innate
IKZF1	Monocyte	Innate
AKT3	Natural killer cell	Innate
AXL	Natural killer cell	Innate
BST2	Natural killer cell	Innate
CDH2	Natural killer cell	Innate
CRTAM	Natural killer cell	Innate
CSF2RA	Natural killer cell	Innate
CTSZ	Natural killer cell	Innate
CXCL1	Natural killer cell	Innate
CYTH1	Natural killer cell	Innate
DAXX	Natural killer cell	Innate
DGKH	Natural killer cell	Innate
DLL4	Natural killer cell	Innate
DPYD	Natural killer cell	Innate
ERBB3	Natural killer cell	Innate
F11R	Natural killer cell	Innate
FAM27A	Natural killer cell	Innate
FAM49A	Natural killer cell	Innate
FASLG	Natural killer cell	Innate
FCGR1A	Natural killer cell	Innate
FN1	Natural killer cell	Innate
FSTL1	Natural killer cell	Innate
FUCA1	Natural killer cell	Innate
GBP3	Natural killer cell	Innate
GLS2	Natural killer cell	Innate
GRB2	Natural killer cell	Innate
LST1	Natural killer cell	Innate
BCL2	Natural killer cell	Innate
CDC5L	Natural killer cell	Innate
FGF18	Natural killer cell	Innate
FUT5	Natural killer cell	Innate
FZR1	Natural killer cell	Innate
GAGE2	Natural killer cell	Innate
IGFBP5	Natural killer cell	Innate
KANK2	Natural killer cell	Innate
LDB3	Natural killer cell	Innate
BTN2A2	Natural killer T cell	Innate
CD101	Natural killer T cell	Innate
CD109	Natural killer T cell	Innate
CNPY3	Natural killer T cell	Innate
CNPY4	Natural killer T cell	Innate
CREB1	Natural killer T cell	Innate
CRTC2	Natural killer T cell	Innate
CRTC3	Natural killer T cell	Innate
CSF2	Natural killer T cell	Innate
KLRC1	Natural killer T cell	Innate
FUT4	Natural killer T cell	Innate
ICAM2	Natural killer T cell	Innate
IL32	Natural killer T cell	Innate
LAMP2	Natural killer T cell	Innate
LILRB5	Natural killer T cell	Innate
KLRG1	Natural killer T cell	Innate
HSPA4	Natural killer T cell	Innate
HSPB6	Natural killer T cell	Innate
ISM2	Natural killer T cell	Innate
ITIH2	Natural killer T cell	Innate
KDM4C	Natural killer T cell	Innate
KIR2DS4	Natural killer T cell	Innate
KIRREL3	Natural killer T cell	Innate
SDCBP	Natural killer T cell	Innate
NFATC2IP	Natural killer T cell	Innate
MICB	Natural killer T cell	Innate
KIR2DL1	Natural killer T cell	Innate
KIR2DL3	Natural killer T cell	Innate
KIR3DL1	Natural killer T cell	Innate
KIR3DL2	Natural killer T cell	Innate
NCR1	Natural killer T cell	Innate
FOSL1	Natural killer T cell	Innate
TSLP	Natural killer T cell	Innate
SLC7A7	Natural killer T cell	Innate
SPP1	Natural killer T cell	Innate
TREM2	Natural killer T cell	Innate
UBASH3A	Natural killer T cell	Innate
YBX2	Natural killer T cell	Innate
CCDC88A	Natural killer T cell	Innate
CLEC1A	Natural killer T cell	Innate
THBD	Natural killer T cell	Innate
PDPN	Natural killer T cell	Innate
VCAM1	Natural killer T cell	Innate
EMR1	Natural killer T cell	Innate
CREB5	Neutrophil	Innate
CDA	Neutrophil	Innate
CHST15	Neutrophil	Innate
S100A12	Neutrophil	Innate
APOBEC3A	Neutrophil	Innate
CASP5	Neutrophil	Innate
MMP25	Neutrophil	Innate
HAL	Neutrophil	Innate
C1orf183	Neutrophil	Innate
FFAR2	Neutrophil	Innate
MAK	Neutrophil	Innate
CXCR1	Neutrophil	Innate
STEAP4	Neutrophil	Innate
MGAM	Neutrophil	Innate
BTNL8	Neutrophil	Innate
CXCR2	Neutrophil	Innate
TNFRSF10C	Neutrophil	Innate
VNN3	Neutrophil	Innate
CBX6	Plasmacytoid dendritic cell	Innate
DAB2	Plasmacytoid dendritic cell	Innate
DDX17	Plasmacytoid dendritic cell	Innate
HIGD1A	Plasmacytoid dendritic cell	Innate
IDH3A	Plasmacytoid dendritic cell	Innate
IL3RA	Plasmacytoid dendritic cell	Innate
MAGED1	Plasmacytoid dendritic cell	Innate
NUCB2	Plasmacytoid dendritic cell	Innate
OFD1	Plasmacytoid dendritic cell	Innate
OGT	Plasmacytoid dendritic cell	Innate
PDIA4	Plasmacytoid dendritic cell	Innate
SERTAD2	Plasmacytoid dendritic cell	Innate
SIRPA	Plasmacytoid dendritic cell	Innate
TMED2	Plasmacytoid dendritic cell	Innate
ENG	Plasmacytoid dendritic cell	Innate
FCAR	Plasmacytoid dendritic cell	Innate
IGF1	Plasmacytoid dendritic cell	Innate
ITGA2B	Plasmacytoid dendritic cell	Innate
GABARAP	Plasmacytoid dendritic cell	Innate
GPX1	Plasmacytoid dendritic cell	Innate
KRT23	Plasmacytoid dendritic cell	Innate
PROK2	Plasmacytoid dendritic cell	Innate
RALB	Plasmacytoid dendritic cell	Innate
RETNLB	Plasmacytoid dendritic cell	Innate
RNF141	Plasmacytoid dendritic cell	Innate
SEC14L1	Plasmacytoid dendritic cell	Innate
SEPX1	Plasmacytoid dendritic cell	Innate
EMP3	Plasmacytoid dendritic cell	Innate
CD300LF	Plasmacytoid dendritic cell	Innate
ABTB1	Plasmacytoid dendritic cell	Innate
KLHL21	Plasmacytoid dendritic cell	Innate
PHRF1	Plasmacytoid dendritic cell	Innate

## Sheet: S3
Table S3: The pooled results of meta-analysis for the relationshiop of the glycolysis genes with the prognosis of PAAD patients in six training cohorts
Genes	Freq of six cohorts	Pooled pvalue	pooled HR	95%CI_Low	95%CI_Up	Pooled SE	FDR	GRP score genes
ALDOA	5	<0.001	1.562	1.266	1.928	0.168878	<0.001	Yes
ALDOC	6	<0.001	1.621	1.361	1.93	0.145153	<0.001	Yes
CBFA2T3	5	<0.001	0.496	0.397	0.619	0.0566327	<0.001	Yes
DDIT4	5	<0.001	1.58	1.233	2.025	0.202041	<0.001	Yes
ECD	6	<0.001	1.456	1.22	1.736	0.131633	<0.001	Yes
EIF6	6	<0.001	1.484	1.231	1.791	0.142857	<0.001	Yes
ENO1	5	<0.001	2.024	1.537	2.666	0.28801	<0.001	Yes
ENO2	5	<0.001	1.845	1.412	2.41	0.254592	<0.001	Yes
ENO4	3	<0.001	0.564	0.424	0.752	0.0836735	<0.001	Yes
ESRRB	5	<0.001	0.656	0.526	0.818	0.0744898	<0.001	Yes
GAPDH	5	<0.001	1.725	1.27	2.344	0.27398	<0.001	Yes
HDAC4	5	<0.001	0.557	0.443	0.7	0.0655612	<0.001	Yes
HK1	6	<0.001	1.517	1.226	1.877	0.166071	<0.001	Yes
HK2	5	<0.001	1.671	1.306	2.137	0.21199	<0.001	Yes
IGF1	6	<0.001	0.619	0.521	0.735	0.0545918	<0.001	Yes
NUP205	6	<0.001	1.477	1.199	1.818	0.157908	<0.001	Yes
NUP37	6	<0.001	1.743	1.407	2.158	0.191582	<0.001	Yes
NUP62	4	<0.001	0.551	0.401	0.759	0.0913265	<0.001	Yes
NUP85	5	<0.001	1.461	1.182	1.806	0.159184	<0.001	Yes
NUPL2	4	<0.001	0.463	0.368	0.583	0.0548469	<0.001	Yes
PFKFB4	6	<0.001	1.569	1.311	1.878	0.144643	<0.001	Yes
PFKP	6	<0.001	1.81	1.499	2.185	0.175	<0.001	Yes
PGAM1	5	<0.001	2.009	1.607	2.51	0.230357	<0.001	Yes
PGAM4	3	<0.001	2.13	1.514	2.997	0.378316	<0.001	Yes
PGK1	5	<0.001	1.587	1.286	1.958	0.171429	<0.001	Yes
PGM2L1	6	<0.001	1.643	1.323	2.041	0.183163	<0.001	Yes
PKM	3	<0.001	2.009	1.495	2.7	0.307398	<0.001	Yes
PPARGC1A	6	<0.001	0.704	0.579	0.855	0.0704082	<0.001	Yes
TPI1	6	<0.001	2.401	1.959	2.943	0.25102	<0.001	Yes
JMJD8	5	0.994	0.999	0.797	1.253	0.116327	0.994	No
PFKFB1	5	0.964	1.005	0.798	1.266	0.119388	0.979	No
GAPDHS	5	0.949	0.993	0.796	1.238	0.112755	0.971	No
PRKAA1	6	0.877	0.984	0.803	1.206	0.102806	0.911	No
PGK2	5	0.781	0.961	0.728	1.269	0.13801	0.831	No
NUP88	6	0.773	0.974	0.814	1.165	0.0895408	0.829	No
GALK1	5	0.745	1.043	0.809	1.345	0.136735	0.812	No
NDC1	3	0.717	1.053	0.797	1.392	0.151786	0.788	No
TPR	6	0.686	1.045	0.845	1.293	0.114286	0.767	No
PRKAG1	6	0.674	0.956	0.773	1.181	0.104082	0.76	No
DHTKD1	6	0.667	0.955	0.772	1.18	0.104082	0.758	No
NUP153	6	0.644	1.055	0.84	1.325	0.123724	0.738	No
NUP133	6	0.612	0.949	0.776	1.161	0.0982143	0.716	No
NUP50	6	0.619	0.945	0.755	1.182	0.108929	0.716	No
INS	4	0.598	1.06	0.854	1.317	0.118112	0.71	No
ZBTB7A	6	0.555	1.055	0.883	1.26	0.0961735	0.671	No
NUP35	6	0.549	0.925	0.718	1.193	0.121173	0.67	No
BPGM	6	0.529	1.077	0.855	1.358	0.128316	0.651	No
NUP214	5	0.521	1.083	0.849	1.382	0.135969	0.648	No
PKLR	6	0.449	0.92	0.742	1.141	0.101786	0.571	No
NUP54	5	0.436	1.107	0.857	1.432	0.146684	0.563	No
MYOG	3	0.419	0.849	0.57	1.264	0.177041	0.546	No
PGM1	5	0.399	0.897	0.696	1.155	0.117092	0.525	No
TIGAR	2	0.368	0.851	0.598	1.21	0.156122	0.489	No
NUP155	5	0.351	1.111	0.891	1.385	0.12602	0.472	No
NCOR1	6	0.332	0.91	0.753	1.101	0.0887755	0.451	No
SEC13	6	0.32	0.908	0.752	1.098	0.0882653	0.439	No
NUP93	5	0.311	1.131	0.891	1.435	0.138776	0.431	No
RAE1	6	0.302	1.121	0.903	1.391	0.12449	0.423	No
GPI	5	0.285	0.873	0.681	1.12	0.11199	0.408	No
NUP188	5	0.27	1.132	0.908	1.412	0.128571	0.39	No
NUP43	6	0.266	0.888	0.721	1.095	0.0954082	0.389	No
AAAS	6	0.218	0.899	0.758	1.065	0.0783163	0.322	No
NUP160	5	0.2	0.856	0.675	1.086	0.104847	0.302	No
STAT3	6	0.14	0.858	0.7	1.051	0.0895408	0.219	No
HK3	5	0.137	1.171	0.951	1.442	0.125255	0.217	No
MLXIPL	6	0.135	0.853	0.693	1.051	0.0913265	0.216	No
OGDH	6	0.134	1.164	0.954	1.42	0.118878	0.216	No
PRKAA2	6	0.118	0.852	0.697	1.042	0.0880102	0.198	No
PRKAG3	5	0.108	0.795	0.6	1.052	0.115306	0.184	No
PPARA	6	0.082	0.817	0.65	1.026	0.0959184	0.145	No
HIF1A	6	0.075	1.218	0.98	1.514	0.136224	0.135	No
PFKL	6	0.072	1.191	0.985	1.44	0.116071	0.131	No
ACTN3	6	0.07	1.235	0.983	1.551	0.144898	0.129	No
GCK	6	0.05	1.204	1	1.45	0.114796	0.096	No
SEH1L	5	0.046	1.261	1.004	1.583	0.147704	0.09	No
GCKR	6	0.043	1.216	1.006	1.469	0.118112	0.085	No
ADPGK	5	0.034	1.323	1.022	1.712	0.17602	0.07	No
NUP107	5	0.032	1.257	1.02	1.55	0.135204	0.066	No
HKDC1	6	0.031	1.244	1.02	1.517	0.126786	0.065	No
INSR	6	0.03	0.82	0.685	0.981	0.0755102	0.064	No
PGAM2	5	0.021	1.305	1.041	1.636	0.151786	0.047	No
P2RX7	5	0.019	0.762	0.607	0.957	0.0892857	0.043	No
NUP98	6	0.016	1.299	1.049	1.608	0.142602	0.037	No
PRXL2C	2	0.016	1.671	1.099	2.541	0.367857	0.037	No
OGT	6	0.013	0.771	0.628	0.948	0.0816327	0.031	No
HTR2A	5	0.011	0.727	0.569	0.93	0.0920918	0.027	No
ZBTB20	5	0.01	0.733	0.579	0.93	0.0895408	0.025	No
ENO3	5	0.008	0.751	0.608	0.927	0.0813776	0.02	No
OGDHL	6	0.007	0.778	0.648	0.935	0.0732143	0.018	No
ENTPD5	6	0.006	0.772	0.642	0.928	0.0729592	0.016	No
TREX1	5	0.006	0.759	0.623	0.923	0.0765306	0.016	No
FBP1	6	0.004	0.763	0.635	0.917	0.0719388	0.011	No
GPD1	6	0.004	0.747	0.612	0.91	0.0760204	0.011	No
ALDOB	5	0.003	0.714	0.57	0.895	0.0829082	0.009	No
NUP210	5	0.003	1.44	1.13	1.835	0.179847	0.009	No
PFKFB2	6	0.003	0.732	0.597	0.898	0.0767857	0.009	No
PRKAG2	6	0.003	0.721	0.583	0.892	0.0788265	0.009	No
RANBP2	6	0.003	0.733	0.599	0.898	0.0762755	0.009	No
ARNT	5	0.002	0.704	0.562	0.882	0.0816327	0.007	No
PFKM	6	0.002	0.753	0.627	0.904	0.0706633	0.007	No
POM121	4	0.002	0.71	0.569	0.886	0.0808673	0.007	No
POM121C	2	0.002	0.629	0.469	0.842	0.0951531	0.007	No
LDHA	5	0.001	1.524	1.191	1.949	0.193367	0.004	No
NUP58	2	0.001	1.668	1.247	2.231	0.25102	0.004	No
PFKFB3	6	0.001	1.373	1.141	1.652	0.130357	0.004	No

## Sheet: S4
TableS4:The relationship of GRP score with the GSVA score of GLYCOLYSIS_PROCESS in each cohort
Type	Dataset	ID	setSize	enrichmentScore	NES	pvalue	p.adjust	rank	leading_edge	core_enrichment
Training cohort	GSE71729	GLYCOLYSIS_PROCESS	97	0.317021	1.23863	0.0792952	0.0792952	1962	tags=21%, list=10%, signal=19%	HK2/HKDC1/PFKP/TPI1/ENO1/GAPDH/EIF6/ENO2/LDHA/ALDOC/ALDOA/PGK1/GPI/ZBTB7A/PGAM1/PGM2L1/DDIT4/PRKAA1/PFKFB4/NUP155
	GSE62452	GLYCOLYSIS_PROCESS	97	0.536323	1.95789	0.00122549	0.00122549	3639	tags=43%, list=19%, signal=35%	HK2/ENO1/PKM/GAPDH/PGK1/PFKP/LDHA/ENO2/PGM2L1/TPI1/HKDC1/GPI/ALDOC/HIF1A/HK1/TIGAR/NUP93/NDC1/NUP37/NUP107/NUP155/PFKFB3/NUP205/FBP1/OGDH/RAE1/TPR/PFKM/PRKAA1/ENTPD5/NUP85/PFKL/NUP58/NUP98/EIF6/NUP160/ALDOA/PFKFB2/NUP188/STAT3/NUP133/GCKR
	TCGA_PAAD	GLYCOLYSIS_PROCESS	102	0.455354	1.54245	0.00656455	0.00656455	1403	tags=20%, list=7%, signal=18%	HK2/ENO2/PFKP/ALDOA/LDHA/ALDOC/PKM/PGK1/GAPDH/DDIT4/HKDC1/ENO1/TPI1/EIF6/GPI/HK1/PGM2L1/GCKR/ZBTB7A/PGAM1
	PACA_CA	GLYCOLYSIS_PROCESS	104	0.80156	1.299	0.13662	0.13662	295	tags=15%, list=1%, signal=15%	PKM/GAPDH/LDHA/ALDOA/TPI1/ENO1/PGK1/GPI/PFKFB3/PFKP/PGAM1/HIF1A/HK2/ENO2/DDIT4/HK1
	GSE57495	GLYCOLYSIS_PROCESS	96	0.307538	1.09777	0.248021	0.248021	2333	tags=24%, list=11%, signal=22%	HKDC1/ALDOC/HK2/TPI1/PFKFB4/EIF6/HK3/NUP155/ENO2/GCKR/PGM2L1/ENO1/PGAM1/PFKP/PGK1/BPGM/PFKFB3/NUP37/GAPDH/ALDOA/LDHA/DDIT4/FBP1
	E_MTAB_6134	GLYCOLYSIS_PROCESS	58	0.501572	1.63862	0.00164745	0.00164745	1040	tags=26%, list=10%, signal=23%	PFKP/ALDOC/TPI1/PGAM1/PGM2L1/PFKFB3/EIF6/NUP205/HKDC1/PFKFB4/NUP37/GCKR/SEC13/HK1/ECD
Validation cohort	PACA_AU	GLYCOLYSIS_PROCESS	91	0.507905	1.78349	0.00253165	0.00253165	2561	tags=40%, list=16%, signal=34%	ENO2/PKM/PGK1/ALDOC/HK2/TPI1/PFKP/PGAM1/NDC1/ECD/PGAM4/LDHA/DDIT4/NUP50/GAPDH/PFKFB4/ENO1/NUP35/EIF6/NUP37/HKDC1/NUP98/TIGAR/NUP85/OGDH/RAE1/NUP205/HK1/NUP160/PFKFB3/HIF1A/NUP153/SEH1L/PGM2L1/PRKAG2/ADPGK

## Sheet: S5
TableS5:The cox regression analysisi for GRP score in the training cohorts and validation cohort.
Type	Dataset	Vaiable	Ref	Hazard.Ratio	CI95	coeff	se	low	up	P-value	Number of Patients	Cut.off(Z-score)	Cut.off(un Z-score)
Training cohort	GSE71729	GRP score	High vs Low	1.801	1.163-2.791	0.589	0.223368	1.163	2.791	0.008	125	-0.121572	-4.0363
	GSE62452	GRP score	High vs Low	1.908	1.074-3.389	0.646	0.293057	1.074	3.389	0.027	66	-0.0123772	32.703
	TCGA_PAAD	GRP score	High vs Low	1.948	1.057-3.588	1.005	0.233679	1.728	4.318	<0.001	146	-0.148646	-2.45985
	PACA_CA	GRP score	High vs Low	1.541	1.113-2.132	0.432	0.165881	1.113	2.132	0.009	182	-0.0273133	-12.0384
	GSE57495	GRP score	High vs Low	2.952	1.566-5.564	1.082	0.323453	1.566	5.564	0.001	63	0.153979	8.41662
	E_MTAB_6134	GRP score	High vs Low	1.951	1.45-2.625	0.668	0.15143	1.45	2.625	<0.001	288	-0.0222608	-0.91355
Validation cohort	PACA_AU	GRP score	High vs Low	1.381	1.01-1.89	0.323	0.159952	1.01	1.89	0.043	267	-0.0605574	-2.71422

## Sheet: S6
Table S6:The time-dependent ROC analysis of GRP score in each cohort
Type of Cohorts	Dataset	Index	Time(months)
			t=12	t=24	t=36	t=48	t=60
ALL		AUC	0.662898	0.633271	0.632385	0.666164	0.659211
		SD	0.0370333	0.0359701	0.0432428	0.0529003	0.0662312
Training cohort	GSE71729	AUC	0.698841	0.681616	0.681713	0.734899	0.684898
		SD	0.105071	0.118133	0.161275	0.19689	0.16689
	GSE62452	AUC	0.517295	0.739715	0.831797	0.759649	0.966027
		SD	0.1494	0.129917	0.135015	0.241472	0.0440044
	TCGA_PAAD	AUC	0.72	0.650914	0.672416	0.554986	0.387452
		SD	0.149293	0.145056	0.188977	0.302611	0.367295
	PACA_CA	AUC	0.695371	0.569829	0.552808	0.641031	0.572881
		SD	0.103337	0.13167	0.173744	0.185677	0.194703
	GSE57495	AUC	0.60172	0.585712	0.590886	0.647254	0.776094
		SD	0.090379	0.0896104	0.105873	0.142315	0.133087
	E_MTAB_6134	AUC	0.757887	0.687338	0.682127	0.72069	0.688654
		SD	0.0751641	0.0665439	0.0700792	0.0722291	0.0874326
Validation cohort	PACA_AU	AUC	0.656015	0.590615	0.532888	0.576744	0.608417
		SD	0.0762779	0.0826701	0.121476	0.202019	0.0998803

## Sheet: S7
TableS7: The univariate and multivariate Cox analysis for the overall survival in the PDAC patients (TCGA cohort)
Clinical variables	Univariate analysis			Multivariate analysis
	HR	95%CI	P values	HR	95%CI	P values
Age,per year	1.018	0.996-1.04	0.111
Sex,Male vs. Female	0.827	0.537-1.273	0.388
Race, While vs. Other	1.456	0.767-2.765	0.251
Chronic pancreatitis,Yes vs. No	1.307	0.622-2.746	0.48
Alcohol,Yes vs. No	1.003	0.632-1.592	0.989
Diabetes,Yes vs. No	1	0.569-1.757	1
Smoking,Yes vs. No	1.18	0.674-2.067	0.563
Tumorsize,per cm	1.204	1.023-1.417	0.026	1.113	0.818-1.513	0.496
Tumour_grade,Well	Ref
Moderately	1.251	0.626-2.502	0.526
Poorly	1.646	0.792-3.42	0.182
Undifferentiated	1.4	0.178-11.035	0.75
Atomic Subdivision	Ref
Head of Pancreas	1.371	0.552-3.403	0.497
Tail of Pancreas	0.158	0.018-1.379	0.095
Other	1.696	0.513-5.613	0.387
LNM,Yes vs. No	1.503	0.882-2.564	0.134
AJCC stage	Ref
AJCC stageII	0.951	0.412-2.196	0.907
AJCC stageIII	0.492	0.059-4.100	0.512
AJCC stageIV	1.282	0.256-6.425	0.763
GRP score,High vs. Low	2.731	1.728-4.318	<0.001	1.948	1.057-3.588	0.032

## Sheet: S8
Table S8: The KEGG and GO Metabolism terms in using the present study
KEGG-Metabolism terms
KEGG_FRUCTOSE_AND_MANNOSE_METABOLISM	MPI	PMM2	PMM1	FBP2	PFKM	GMDS	PFKFB4	PFKL	MTMR6	TPI1	PHPT1	PFKFB3	FCSK	PFKFB2	MTMR1	PFKFB1	AKR1B10	FPGT	KHK	FBP1	MTMR2	HK2	HK3	HK1	ALDOA	ALDOC	ALDOB	MTMR7	TSTA3	AKR1B1	SORD	GMPPA	PFKP	GMPPB
KEGG_GALACTOSE_METABOLISM	GCK	GALK1	GLB1	GALE	B4GALT1	PGM2	LALBA	PFKM	PFKL	MGAM	HK2	HK1	HK3	GALT	G6PC2	GLA	GANC	LCT	GALK2	G6PC	UGP2	PGM1	AKR1B1	B4GALT2	GAA	PFKP
KEGG_ASCORBATE_AND_ALDARATE_METABOLISM	UGT1A10	UGT1A8	UGT1A7	UGT1A6	ALDH1B1	UGT2B28	ALDH2	UGT1A5	MIOX	UGDH	UGT2A1	ALDH9A1	ALDH3A2	UGT1A9	ALDH7A1	UGT2B11	UGT2B10	UGT2B7	UGT2B4	UGT2A3	UGT1A4	UGT1A1	UGT2B17	UGT1A3	UGT2B15
KEGG_FATTY_ACID_METABOLISM	CPT1A	CPT1C	ACADS	ALDH1B1	ACADSB	ACADL	ALDH2	ACADM	CYP4A11	ACAT2	ACADVL	ACAT1	ACAA2	HADH	HADHB	HADHA	CYP4A22	ADH7	ADH6	ACSL6	ADH1B	ADH1C	ADH4	ECHS1	ADH5	ALDH9A1	ALDH3A2	ACSL5	ADH1A	EHHADH	GCDH	ALDH7A1	ACOX3	ACSL1	ACAA1	CPT2	CPT1B	ACOX1	ECI2	ECI1	ACSL3	ACSL4
KEGG_PURINE_METABOLISM	POLR2G	NT5C2	POLR2H	ENPP3	POLR2E	POLR2F	ENPP1	XDH	POLR2I	POLR2J	POLE3	ADSS	PRPS2	ADSL	NME6	POLR1D	PNPT1	POLR2K	PDE11A	POLD3	POLR2L	AK1	NME1-NME2	AK2	AK4	POLA2	CANT1	AMPD1	AMPD3	AMPD2	NME4	GUCY2D	NME1	ATIC	NME2	DGUOK	POLR3C	NME3	POLR3G	POLR3F	PRUNE1	ADPRM	PDE4B	AC005759.1	PDE3B	PDE4A	NUDT2	GMPR2	PDE6C
KEGG_PYRIMIDINE_METABOLISM	NT5C2	POLR2G	POLR2H	POLR2E	POLR2F	POLR2I	POLR2J	POLE3	TYMS	TXNRD1	NME6	POLR1D	PNPT1	POLR2K	DHODH	POLD3	POLR2L	NME1-NME2	POLA2	UPRT	CANT1	NME4	NME1	NME2	NME3	POLR3C	POLR3G	POLR3F	NUDT2	PRIM1	PRIM2	NME5	POLD4	DTYMK	CTPS1	POLA1	ENTPD8	POLE2	POLD1	POLD2	POLE	CAD	CMPK2	POLR1E	NT5C1A	POLR3A	DCTD	POLR2B	POLR2A
KEGG_ALANINE_ASPARTATE_AND_GLUTAMATE_METABOLISM	GLUD2	GFPT2	AGXT2	CPS1	GLS2	ABAT	ADSS	ADSL	GLUD1	GLS	ASL	IL4I1	GPT	GFPT1	GPT2	DDO	ADSSL1	ACY3	GAD1	GAD2	GOT2	AGXT	GLUL	NIT2	GOT1	ALDH4A1	CAD	ALDH5A1	ASS1	ASNS	PPAT	ASPA
KEGG_GLYCINE_SERINE_AND_THREONINE_METABOLISM	ALAS1	ALAS2	GLYCTK	MAOB	AGXT2	MAOA	AOC2	GATM	SDS	AOC3	GNMT	SHMT1	GCAT	PHGDH	DMGDH	SHMT2	SRR	PSAT1	BHMT	GLDC	DLD	GAMT	PSPH	AGXT	SARDH	AMT	CHDH	CBS	CTH	PIPOX	DAO
KEGG_CYSTEINE_AND_METHIONINE_METABOLISM	AMD1	SRM	ADI1	AHCY	DNMT1	SDS	TRDMT1	DNMT3A	DNMT3B	LDHC	IL4I1	SMS	LDHB	ENOPH1	BHMT	GOT2	CDO1	APIP	GOT1	LDHAL6B	TAT	AHCYL1	MTAP	MAT2B	LDHA	MTR	CBS	MAT1A	AHCYL2	CTH	MAT2A	MPST	LDHAL6A	DNMT3L
KEGG_ARGININE_AND_PROLINE_METABOLISM	SRM	AZIN2	GLUD2	GLS2	ARG1	ARG2	GLUD1	GLS	ASL	CKMT1A	P4HA2	SMS	CKB	NOS3	NOS2	NOS1	GOT2	GLUL	P4HA1	AOC1	ALDH7A1	LAP3	AGMAT	GOT1	PYCR1	ASS1	ALDH18A1	SAT1	NAGS	DAO	AMD1	MAOB	MAOA	CPS1	P4HA3	ALDH1B1	GATM	ALDH2	OTC	PRODH2	OAT	CKM	ACY1	SAT2	ALDH9A1	ALDH3A2	CKMT1B	PYCR3	GAMT
KEGG_HISTIDINE_METABOLISM	CNDP1	MAOB	MAOA	ALDH1B1	ALDH2	METTL6	ALDH3A1	BUD23	HAL	HNMT	DDC	ACY3	ALDH1A3	METTL2B	ALDH3B1	ALDH3B2	ALDH9A1	ALDH3A2	HEMK1	LCMT2	UROC1	TRMT11	AOC1	ALDH7A1	FTCD	AMDHD1	ASPA	LCMT1	HDC
KEGG_TYROSINE_METABOLISM	MAOB	MAOA	HPD	AOX1	AOC2	TYR	HGD	METTL6	ALDH3A1	COMT	AOC3	BUD23	IL4I1	GSTZ1	DDC	ADH7	DBH	ADH6	METTL2B	ADH1B	ALDH1A3	ADH1C	ALDH3B1	ADH4	ALDH3B2	ADH5	HEMK1	ADH1A	GOT2	LCMT2	TRMT11	GOT1	TYRP1	TAT	MIF	NAA80	PNMT	DCT	LCMT1	TPO	TH	FAH
KEGG_PHENYLALANINE_METABOLISM	ALDH1A3	ALDH3B1	ALDH3B2	MAOB	MAOA	HPD	GOT2	AOC2	ALDH3A1	AOC3	PAH	GOT1	PRDX6	TAT	MIF	NAA80	IL4I1	DDC
KEGG_TRYPTOPHAN_METABOLISM	MAOB	MAOA	IDO2	AOX1	ALDH1B1	AANAT	ALDH2	WARS	IDO1	CAT	ACAT2	ACAT1	IL4I1	HADH	OGDH	TPH1	HADHA	DDC	AFMID	CYP1A1	CYP1A2	CYP1B1	ASMT	ECHS1	ALDH9A1	KMO	ALDH3A2	WARS2	EHHADH	OGDHL	GCDH	ALDH7A1	AOC1	INMT	TDO2	HAAO	KYNU	AADAT	TPH2	ACMSD
KEGG_BETA_ALANINE_METABOLISM	CNDP1	SRM	ECHS1	ALDH9A1	ALDH3A2	GAD1	GAD2	AOC2	ALDH1B1	HIBCH	ABAT	EHHADH	ALDH2	ACADM	UPB1	ALDH7A1	AOC3	DPYS	DPYD	MLYCD	HADHA	SMS
KEGG_TAURINE_AND_HYPOTAURINE_METABOLISM	GGT7	CSAD	GGT5	GGT1	GAD1	BAAT	GAD2	GGT6	CDO1	ADO
KEGG_SELENOAMINO_ACID_METABOLISM	METTL6	AHCY	BUD23	SEPHS1	GGT1	SEPHS2	METTL2B	HEMK1	GGT6	LCMT2	PAPSS1	PAPSS2	TRMT11	MARS2	SCLY	AHCYL1	GGT7	GGT5	MAT2B	MAT1A	LCMT1	CBS	AHCYL2	CTH	MAT2A	MARS
KEGG_GLUTATHIONE_METABOLISM	SRM	GGT1	GSTP1	GSTT2	GSTT1	GSTZ1	RRM2B	SMS	PGD	GSTO1	GSTA5	MGST2	LAP3	MGST1	MGST3	GSTA3	GSTM1	GPX7	GSTA4	GPX6	GSTM4	GGCT	GSTM3	GSTM2	GSTM5	GSTA1	GSTA2	GSR	GSS	RRM1	RRM2	GCLC	GSTK1	GPX5	TXNDC12	GPX1	GPX2	GPX3	IDH2	GPX4	IDH1	OPLAH	GCLM	GGT6	ANPEP	GGT7	GSTO2	GGT5	G6PD
KEGG_STARCH_AND_SUCROSE_METABOLISM	ENPP3	GCK	ENPP1	AMY2B	UGT2B28	PGM2	UXS1	UGDH	MGAM	GYS1	GYS2	HK2	HK3	HK1	GBA3	GUSB	TREH	AMY1A	AMY1B	AMY1C	AMY2A	UGT2B11	PYGB	PYGM	PYGL	UGT2A3	UGT1A4	UGT1A1	UGT1A3	UGT1A10	UGT1A8	UGT1A7	UGT1A6	PGM2L1	AGL	UGT1A5	SI	UGT2A1	GBE1	UGT1A9	G6PC2	GANC	G6PC	UGP2	PGM1	UGT2B10	UGT2B7	UGT2B4	GAA
KEGG_AMINO_SUGAR_AND_NUCLEOTIDE_SUGAR_METABOLISM	MPI	GCK	GFPT2	GALK1	GALE	PMM2	PGM2	PMM1	AMDHD2	GNPDA2	GMDS	UXS1	GNPNAT1	NANS	UGDH	CYB5R3	GFPT1	FCSK	NANP	CYB5R1	FPGT	HEXB	HEXA	HK2	HK1	HK3	GALT	GNE	NAGK	CHIT1	UAP1	RENBP	CHIA	NPL	UGP2	GALK2	TSTA3	PGM1	CMAS	PGM3	GNPDA1	GMPPA	GPI	GMPPB
KEGG_GLYCEROLIPID_METABOLISM	MBOAT2	GPAM	LIPG	DGKZ	DGKE	DGKD	DGKH	MBOAT1	GK	DGAT2	GK2	GLA	ALDH7A1	AGK	TKFC	AGPAT3	AWAT2	AGPAT4	AKR1B1	PNLIPRP2	PNLIPRP1	PNLIP	DGAT1	GLYCTK	LPL	ALDH1B1	DGKQ	ALDH2	DGKB	DGKG	AKR1A1	DGKA	PLPP3	LIPC	DGKI	LCLAT1	GPAT3	MGLL	GPAT4	ALDH9A1	ALDH3A2	PNPLA3	PLPP1	PLPP2	AGPAT1	AGPAT2	CEL	GPAT2	LIPF
KEGG_INOSITOL_PHOSPHATE_METABOLISM	PLCB2	PLCB1	INPP1	IPMK	PLCD1	PLCB3	PLCB4	MIOX	TPI1	INPP5A	INPP5B	INPP4A	INPPL1	SYNJ2	PIP4K2B	PLCD3	PIKFYVE	IMPA1	IMPA2	PIP5K1A	PIP5K1B	ISYNA1	INPP5J	INPP5K	SYNJ1	PLCD4	ITPKA	ITPKB	ITPK1	CDIPT	INPP4B	PLCE1	ALDH6A1	PIP5K1C	PIK3C3	PIK3C2B	PIK3C2G	PIP4K2A	PIK3C2A	PTEN	PIP4K2C	MINPP1	IPPK	PIK3CA	PIK3CB	PIK3CD	PLCG1	PLCG2	PLCZ1
KEGG_GLYCEROPHOSPHOLIPID_METABOLISM	PEMT	PLA2G15	GPD1	GPD1L	LPGAT1	GPAM	MBOAT2	MBOAT7	CHAT	LPCAT1	PTDSS1	ACHE	PLA2G3	DGKZ	ETNK1	DGKE	DGKD	PCYT1A	DGKH	JMJD7-PLA2G4B	CHPT1	MBOAT1	PLA2G6	PLA2G2E	PLA2G10	LPCAT3	PLA2G2A	ETNK2	PLA2G4A	PLA2G5	PLA2G12B	PLA2G4B	PTDSS2	PLA2G2F	PCYT2	CDS1	AGPAT3	AGPAT4	PGS1	LYPLA1	PLA2G1B	ADPRM	CDIPT	DGKQ	CDS2	DGKB	DGKG	PLPP3	DGKA
KEGG_ETHER_LIPID_METABOLISM	ENPP2	PAFAH1B1	PLPP3	LPCAT1	PLA2G3	ENPP6	LPCAT4	PLA2G4E	JMJD7-PLA2G4B	CHPT1	AGPS	PLA2G6	PAFAH1B3	PLA2G2E	PLA2G10	PAFAH2	PLA2G2A	PLA2G4A	PLA2G5	PLA2G12B	PLA2G4B	PLA2G7	PLA2G2F	PLPP1	PLPP2	PLA2G2C	PAFAH1B2	PLA2G2D	LPCAT2	PLD1	PLA2G12A	PLD2	PLA2G1B
KEGG_ARACHIDONIC_ACID_METABOLISM	EPHX2	CYP2E1	ALOX5	CYP4A11	CYP2J2	GGT1	PLA2G3	AKR1C3	PTGIS	ALOX12B	CYP4F2	CYP2C18	PTGES2	ALOX15B	ALOX15	JMJD7-PLA2G4B	PLA2G6	PLA2G2E	PLA2G10	PLA2G2A	PLA2G4A	PLA2G5	PTGS2	PLA2G12B	PTGS1	PLA2G4B	PLA2G2F	ALOX12	CYP2C9	GPX7	GPX6	CYP2C19	CYP2C8	CBR1	CYP2B6	CBR3	CYP2U1	PLA2G1B	LTA4H	PTGES	GPX5	GPX1	CYP4A22	GPX2	GPX3	GPX4	CYP4F3	PLA2G4E	LTC4S
KEGG_LINOLEIC_ACID_METABOLISM	CYP2E1	CYP3A5	CYP2J2	CYP3A4	PLA2G3	AKR1B10	CYP2C18	CYP1A2	ALOX15	PLA2G4E	JMJD7-PLA2G4B	PLA2G6	PLA2G2E	PLA2G10	PLA2G2A	PLA2G4A	CYP3A43	PLA2G5	PLA2G12B	PLA2G4B	PLA2G2F	PLA2G2C	PLA2G2D	CYP2C9	PLA2G12A	CYP2C19	CYP2C8	CYP3A7	PLA2G1B
KEGG_ALPHA_LINOLENIC_ACID_METABOLISM	JMJD7-PLA2G4B	PLA2G6	PLA2G2E	PLA2G10	PLA2G2A	PLA2G4A	PLA2G5	PLA2G12B	PLA2G4B	PLA2G2F	FADS2	ACOX3	PLA2G2C	PLA2G2D	PLA2G3	PLA2G12A	ACOX1	PLA2G4E	PLA2G1B
KEGG_SPHINGOLIPID_METABOLISM	GAL3ST1	SGPP2	GLB1	GALC	SGMS2	GBA	SPHK2	NEU2	PLPP3	NEU1	ACER2	UGCG	DEGS2	ARSA	SPHK1	SGPL1	NEU3	SMPD4	SGMS1	ACER3	CERK	SMPD2	ENPP7	DEGS1	SGPP1	NEU4	GLA	ACER1	PLPP1	ASAH1	PLPP2	SMPD1	B4GALT6	SPTLC2	SPTLC1	SMPD3	KDSR	UGT8	ASAH2
KEGG_PYRUVATE_METABOLISM	ACSS2	PCK2	ME3	GRHPR	PDHB	PCK1	PDHA1	ALDH1B1	PDHA2	HAGH	ALDH2	ACAT2	ACAT1	LDHC	LDHD	HAGHL	ACSS1	LDHB	ACYP2	ME1	ACYP1	ALDH9A1	ALDH3A2	ME2	DLD	MDH2	DLAT	MDH1	ALDH7A1	PC	GLO1	LDHAL6B	LDHA	ACACB	ACACA	PKLR	AKR1B1	LDHAL6A	PKM	ACOT12
KEGG_GLYOXYLATE_AND_DICARBOXYLATE_METABOLISM	ACO1	GLYCTK	MTHFD2	GRHPR	CS	HAO1	MDH2	MDH1	MTHFD2L	PGP	MTHFD1L	MTHFD1	HAO2	AFMID	HYI	ACO2
KEGG_PROPANOATE_METABOLISM	ACSS2	ALDH1B1	ABAT	SUCLG2P2	ALDH2	ACADM	ACAT2	ACAT1	LDHC	MCEE	HADHA	ALDH6A1	ACSS1	LDHB	ECHS1	ALDH9A1	ALDH3A2	PCCB	HIBCH	EHHADH	PCCA	ALDH7A1	LDHAL6B	SUCLG1	MLYCD	LDHA	SUCLA2	ACACB	MMUT	SUCLG2	ACACA	ACSS3	LDHAL6A
KEGG_BUTANOATE_METABOLISM	AACS	PDHB	ALDH1B1	ACADS	PDHA1	ABAT	PDHA2	ALDH2	ACAT2	ACAT1	OXCT1	HADH	BDH1	HADHA	ACSM1	HMGCL	AKR1B10	ECHS1	ALDH9A1	GAD1	ALDH3A2	ACSM3	GAD2	ACSM4	HMGCS2	EHHADH	HMGCS1	ALDH7A1	ALDH5A1	BDH2	OXCT2	ACSM2A	ACSM5	L2HGDH
KEGG_RIBOFLAVIN_METABOLISM	ACP4	ENPP3	ENPP1	ACP6	RFK	ACPP	FLAD1	TYR	MTMR7	MTMR6	PHPT1	MTMR1	ACP1	ACP2	ACP5	MTMR2
KEGG_NICOTINATE_AND_NICOTINAMIDE_METABOLISM	NMNAT1	NT5C2	ENPP3	ENPP1	BST1	NNT	AOX1	CD38	NT5M	NADSYN1	NUDT12	NT5C1B	NT5C3A	NMRK1	NT5C1A	QPRT	NAMPT	NT5C	NMNAT3	PNP	NMNAT2	NT5E	NADK	NNMT
KEGG_RETINOL_METABOLISM	RPE65	CYP3A5	UGT2B28	CYP4A11	CYP3A4	RDH8	DHRS3	CYP2C18	ADH1B	ADH1C	ADH4	ADH5	DGAT2	ADH1A	BCO1	RDH10	CYP26A1	UGT2B11	CYP2C9	AWAT2	CYP26C1	CYP2C19	CYP2C8	CYP2B6	UGT2A3	CYP2A13	UGT1A4	CYP3A7	UGT1A1	UGT1A3	CYP26B1	DHRS9	UGT1A10	DGAT1	UGT1A8	UGT1A7	UGT1A6	ALDH1A1	RETSAT	RDH12	LRAT	RDH11	UGT1A5	CYP2A6	CYP2A7	CYP4A22	DHRS4	CYP1A1	CYP1A2
KEGG_PORPHYRIN_AND_CHLOROPHYLL_METABOLISM	ALAS1	COX10	UGT1A10	ALAS2	UGT1A8	UGT1A7	ALAD	UGT1A6	CPOX	BLVRA	UGT2B28	BLVRB	UGT1A5	UROS	HCCS	UGT2A1	GUSB	FTMT	UGT1A9	MMAB	FECH	HMOX1	HMOX2	UGT2B11	PPOX	FTH1	UGT2B10	UGT2B7	UROD	UGT2B4	COX15	HMBS	CP	UGT2A3	UGT1A4	EARS2	UGT2B17	UGT1A1	EPRS	UGT2B15	UGT1A3
KEGG_NITROGEN_METABOLISM	CA5A	CA5B	CA6	CA12	CA7	GLUD2	CA2	CPS1	CA3	CA4	GLS2	GLUL	CA8	CA14	GLUD1	CA9	CA1	GLS	AMT	HAL	ASNS	CA13	CTH
KEGG_SULFUR_METABOLISM	SULT1E1	PAPSS1	SULT1A4	SULT1A3	PAPSS2	CHST11	SULT1A1	SULT2B1	SUOX	BPNT1	CHST13	SULT1A2	CHST12
KEGG_METABOLISM_OF_XENOBIOTICS_BY_CYTOCHROME_P450	CYP2F1	CYP2E1	AKR1C4	EPHX1	CYP3A5	UGT2B28	CYP3A4	GSTP1	GSTT2	GSTT1	AKR1C3	GSTZ1	CYP2C18	ADH1B	CYP2S1	ADH1C	ADH4	ADH5	GSTO1	ADH1A	GSTA5	MGST2	MGST1	MGST3	GSTA3	GSTM1	UGT2B11	CYP2C9	GSTA4	CYP2C19	GSTM4	CYP2C8	GSTM3	CYP2B6	GSTM2	UGT2A3	UGT1A4	UGT1A1	CYP3A7	UGT1A3	GSTM5	UGT1A10	UGT1A8	UGT1A7	GSTA1	UGT1A6	GSTA2	ALDH3A1	UGT1A5
KEGG_DRUG_METABOLISM_CYTOCHROME_P450	CYP2E1	CYP3A5	UGT2B28	CYP3A4	GSTP1	GSTT2	GSTT1	GSTZ1	CYP2C18	CYP2D6	ADH1B	FMO4	ADH1C	ADH4	ADH5	GSTO1	ADH1A	GSTA5	MGST2	MGST1	FMO1	FMO2	MGST3	FMO3	GSTA3	GSTM1	UGT2B11	CYP2C9	FMO5	GSTA4	CYP2C19	GSTM4	CYP2C8	GSTM3	CYP2B6	GSTM2	UGT2A3	CYP2A13	UGT1A4	UGT1A1	CYP3A7	UGT1A3	GSTM5	UGT1A10	UGT1A8	UGT1A7	GSTA1	UGT1A6	MAOB
KEGG_DRUG_METABOLISM_OTHER_ENZYMES	XDH	CYP3A5	UGT2B28	UPB1	CYP3A4	GMPS	UPP2	HPRT1	CDA	GUSB	IMPDH1	IMPDH2	CES2	UCKL1	UGT2B11	TPMT	NAT1	CES5A	CYP2A13	UGT2A3	UGT1A4	CYP3A7	UGT1A1	UGT1A3	UGT1A10	UGT1A8	UGT1A7	ITPA	UGT1A6	UGT1A5	CYP2A6	CYP2A7	DPYS	TYMP	DPYD	UMPS	UCK2	TK1	TK2	UPP1	UGT2A1	CYP3A43	CES1	UGT1A9	NAT2	UGT2B10	UGT2B7	UGT2B4	UCK1
GO-Metabolism terms
GO_CARBON_CATABOLITE_REGULATION_OF_TRANSCRIPTION	FOXA2	NCOA1	SRF	USF1	USF2
GO_CELLULAR_HORMONE_METABOLIC_PROCESS	AANAT	ADH1A	ADH1B	ADH1C	ADH4	ADH6	ADH7	ADM	AFP	AKR1B1	AKR1B10	AKR1B15	AKR1C1	AKR1C2	AKR1C3	AKR1C4	AKR1D1	ALDH1A1	ALDH1A2	ALDH1A3	ALDH8A1	ASMT	AWAT2	BCO1	BCO2	BMP2	BMP5	BMP6	CACNA1H	CLCN2	COMT	CRABP1	CRABP2	CYP11A1	CYP11B1	CYP11B2	CYP17A1	CYP19A1	CYP1A1	CYP1A2	CYP1B1	CYP21A2	CYP26A1	CYP26B1	CYP26C1	CYP27C1	CYP2C18	CYP2C8	CYP2C9
GO_CIA_COMPLEX	CIAO1	CIAO2A	CIAO2B	CIAO3	MMS19
GO_CORTISOL_METABOLIC_PROCESS	BMP2	BMP5	CACNA1H	CYP11A1	CYP11B1	CYP11B2	DGKQ	DKK3	REST	WNT4
GO_HORMONE_BINDING	ABHD2	ACHE	ACVR1	ADCYAP1R1	ADIPOR1	ADIPOR2	ALDH1A1	ALDH1A3	AMHR2	ANXA5	AR	ATP1A1	ATP1A2	ATP1A3	AVPR1A	C2CD2L	CALCR	CALCRL	CALR	CCKAR	CCKBR	CDH13	CHRFAM7A	CHRM3	CHRNA1	CHRNA2	CHRNA3	CHRNA4	CHRNA5	CHRNA6	CHRNA7	CHRNB1	CHRNB2	CHRNB3	CHRNB4	CHRND	CHRNE	CHRNG	CRHBP	CRHR1	CRHR2	CRYM	CTSH	ECE1	EDNRB	EGFR	GALR1	GALR2	GALR3
GO_HORMONE_BIOSYNTHETIC_PROCESS	AANAT	ADM	AKR1B1	AKR1B15	AKR1C3	ARNT	ASMT	ATP1A1	BMP2	BMP5	BMP6	CACNA1H	CHAT	CHST8	CHST9	CLCN2	CRH	CYP11A1	CYP11B1	CYP11B2	CYP17A1	CYP19A1	CYP21A2	CYP27A1	CYP27B1	CYP2R1	CYP3A4	DGKQ	DHCR7	DHRS11	DIO1	DIO2	DIO3	DKK3	DKKL1	DUOX1	DUOX2	EGR1	FDX1	FDX2	FDXR	FFAR3	FSHB	GFI1	HFE	HIF1A	HSD11B1	HSD11B2	HSD17B1
GO_HORMONE_CATABOLIC_PROCESS	ACAA1	ACE	ACHE	COLQ	CYP19A1	DIO2	DIO3	ECE1	HSD17B11	HSD17B6	IDE	PON3	SPP1	SRD5A1	SULT1E1	YWHAH
GO_HORMONE_METABOLIC_PROCESS	AANAT	ACAA1	ACE	ACE2	ACHE	ADH1A	ADH1B	ADH1C	ADH4	ADH6	ADH7	ADM	AFP	AKR1B1	AKR1B10	AKR1B15	AKR1C1	AKR1C2	AKR1C3	AKR1C4	AKR1D1	ALDH1A1	ALDH1A2	ALDH1A3	ALDH8A1	ALDH9A1	AOPEP	APOA1	ARNT	ASMT	ATP1A1	ATP6AP2	AWAT2	BACE2	BCO1	BCO2	BMP2	BMP5	BMP6	CACNA1H	CES1	CGA	CGB3	CHAT	CHST8	CHST9	CLCN2	CMA1	COLQ
GO_KIDNEY_MORPHOGENESIS	ADAMTS16	AGT	AGTR2	AHI1	BASP1	BCL2	BMP2	BMP4	BMP7	CALB1	CITED1	CTNNB1	CTNNBIP1	DCHS1	DLG1	EYA1	FAT4	FGF1	FGF10	FGF2	FGF8	FMN1	FOXD1	FOXJ1	FRAS1	GATA3	GCNT1	GCNT3	GCNT4	GDNF	GLI3	GPC3	GREB1L	GREM1	GZF1	HES1	HES5	HNF1B	HOXA11	HOXB7	HOXD11	ILK	IRX1	IRX2	IRX3	KIF26B	KLHL3	LAMA5	LGR4
GO_MALATE_METABOLIC_PROCESS	FH	LIPF	MDH1	MDH1B	MDH2	ME1	ME2	ME3
GO_METANEPHROS_DEVELOPMENT	ACAT1	ADIPOQ	AGTR2	AKR1B1	APH1A	AQP2	BASP1	BCL2	BMP4	BMP7	CALB1	CD34	CITED1	CTNNB1	CTSH	CXCR2	DLG5	EGR1	EYA1	FAT4	FBN1	FGF10	FGF8	FMN1	FOXC2	FOXD1	FOXJ1	FRAS1	GATA3	GDF11	GDNF	GLI3	GPC3	GREB1L	GREM1	HES1	HES5	HNF1B	HOXA11	HOXC11	ID2	ID3	IRX1	IRX2	IRX3	ITGA8	KIF26B	LAMB2	LGR4
GO_NADP_METABOLIC_PROCESS	DCXR	DERA	FMO1	FMO2	G6PD	GCK	H6PD	IDH1	IDH2	KCNAB2	ME1	ME2	NADK	NADK2	NNT	NOCT	NOX1	NUDT12	NUDT13	NUDT17	PGAM1	PGD	PGLS	PGM2	RBKS	RPE	RPEL1	RPIA	SHPK	TALDO1	TIGAR	TKT	TP53I3
GO_NEGATIVE_REGULATION_OF_COLLAGEN_METABOLIC_PROCESS	CIITA	CST3	CYGB	EMILIN1	ERRFI1	GOT1	IL6	MIR218-1	MIR218-2	MIR29A	MIR29B1	MIR29B2	MIR92A1	MIR92A2	NPPC	PPARD	PPARG	RAP1A
GO_NEGATIVE_REGULATION_OF_KIDNEY_DEVELOPMENT	ADIPOQ	BMP4	BMP7	CITED1	CTNNB1	FLCN	GATA3	HNF1B	MIR125A	MMP9	OSR1	PAX2	PAX8	SHH	STAT1	TACSTD2	WT1
GO_NEGATIVE_REGULATION_OF_METANEPHROS_DEVELOPMENT	ADIPOQ	BMP4	CITED1	CTNNB1	HNF1B	PAX2	PAX8	STAT1	WT1
GO_POSITIVE_REGULATION_OF_COLLAGEN_METABOLIC_PROCESS	AMELX	ARRB2	BMP4	CBX8	CCN2	CREB3L1	ENG	F2	F2R	HDAC2	IHH	ITGA2	LARP6	MIR149	MYB	PDGFRB	RGCC	SCX	SERPINB7	SERPINF2	SUCO	TGFB1	TGFB3	UCN	VIM	VSIR	WNT4
GO_POSITIVE_REGULATION_OF_KIDNEY_DEVELOPMENT	ADIPOQ	AGT	AGTR2	BASP1	BMP4	CD24	CFLAR	EGR1	FOXD1	GATA3	GDNF	GREM1	HOXB7	IL6R	LGR4	LHX1	LIF	LIN28A	MAGED1	MYC	NOG	PAX2	PAX8	PDGFA	PDGFB	PDGFD	PDGFRB	PROM1	RET	SERPINB7	SHH	SIX1	SIX4	SMO	SOX8	SOX9	VEGFA	WNT2B	WNT4	WT1
GO_POSITIVE_REGULATION_OF_MESONEPHROS_DEVELOPMENT	AGT	AGTR2	BASP1	GATA3	GDNF	GREM1	HOXB7	LGR4	LHX1	MAGED1	NOG	PAX2	PAX8	SIX1	SIX4	SMO	SOX8	SOX9	VEGFA	WNT2B	WT1
GO_POSITIVE_REGULATION_OF_METANEPHROS_DEVELOPMENT	ADIPOQ	AGTR2	BASP1	EGR1	GDNF	LIF	MYC	PAX2	PAX8	PDGFA	PDGFB	PDGFRB	RET	WT1
GO_REGULATION_OF_COLLAGEN_METABOLIC_PROCESS	AMELX	ARRB2	BMP4	CBX8	CCN2	CIITA	CREB3L1	CST3	CYGB	EMILIN1	ENG	ERRFI1	F2	F2R	FAP	GOT1	HDAC2	IHH	IL6	ITGA2	ITGB1	LARP6	MFAP4	MIR145	MIR149	MIR218-1	MIR218-2	MIR29A	MIR29B1	MIR29B2	MIR92A1	MIR92A2	MYB	NPPC	PDGFRB	PPARD	PPARG	RAP1A	RGCC	SCX	SERPINB7	SERPINF2	SUCO	TGFB1	TGFB3	UCN	VIM	VSIR	WNT4
GO_REGULATION_OF_KIDNEY_DEVELOPMENT	ADIPOQ	AGT	AGTR2	BASP1	BMP4	BMP7	CD24	CFLAR	CITED1	CTNNB1	EGR1	FAT4	FLCN	FOXD1	GATA3	GDNF	GREM1	HNF1B	HOXB7	IL6R	LGR4	LHX1	LIF	LIN28A	MAGED1	MIR125A	MMP9	MYC	NOG	OSR1	PAX2	PAX8	PDGFA	PDGFB	PDGFD	PDGFRB	PRKX	PROM1	RET	SERPINB7	SHH	SIX1	SIX2	SIX4	SMO	SOX8	SOX9	STAT1	TACSTD2
GO_REGULATION_OF_MESONEPHROS_DEVELOPMENT	AGT	AGTR2	BASP1	BMP4	GATA3	GDNF	GREM1	HNF1B	HOXB7	LGR4	LHX1	MAGED1	NOG	PAX2	PAX8	SIX1	SIX2	SIX4	SMO	SOX8	SOX9	TACSTD2	VEGFA	WNT2B	WT1
GO_REGULATION_OF_METANEPHROS_DEVELOPMENT	ADIPOQ	AGTR2	BASP1	BMP4	CITED1	CTNNB1	EGR1	FAT4	GDNF	HNF1B	LIF	MYC	PAX2	PAX8	PDGFA	PDGFB	PDGFRB	RET	STAT1	WNT9B	WT1	WWTR1	YAP1
GO_RESPONSE_TO_CORTISOL	CAD	IGFBP7	KLF9	SLIT2	SLIT3
GO_SECONDARY_METABOLIC_PROCESS	ABCC2	ACAA1	AKR1A1	AKR1B1	AKR1B10	AKR1C1	AKR1C2	AKR1C3	AKR1C4	AKR7A2	AKR7A3	APPL1	ARL1	AS3MT	ASIP	BCL2	BDH2	CBR4	CBS	CBSL	CDH3	CITED1	CTH	CTNS	CYP1A1	CYP1A2	CYP1B1	CYP2A13	CYP2A6	CYP2A7	CYP2D6	CYP2W1	DCT	DDC	DDT	ETHE1	FMO1	FMO2	GIPC1	MC1R	MIR21	MPST	MYO5A	N6AMT1	NFE2L2	OCA2	PAM	PGAM1	PMEL
GO_STEROID_HORMONE_BIOSYNTHETIC_PROCESS	ADM	AKR1B1	AKR1B15	AKR1C3	ATP1A1	BMP2	BMP5	BMP6	CACNA1H	CLCN2	CRH	CYP11A1	CYP11B1	CYP11B2	CYP17A1	CYP19A1	CYP21A2	CYP27A1	CYP27B1	CYP2R1	CYP3A4	DGKQ	DHCR7	DHRS11	DKK3	DKKL1	EGR1	FDX1	FDX2	FDXR	FSHB	HSD11B1	HSD11B2	HSD17B1	HSD17B11	HSD17B12	HSD17B14	HSD17B2	HSD17B3	HSD17B6	HSD17B7	HSD17B8	HSD3B1	HSD3B2	LHB	MED1	PPARGC1A	RDH8	REST
GO_SUCCINATE_METABOLIC_PROCESS	ALDH5A1	SDHA	SDHAF3	SDHB	SUCLA2	SUCLG1	SUCLG2
GO_TAURINE_METABOLIC_PROCESS	BAAT	CDO1	CSAD	GHR	PHGDH	STAT5A	STAT5B
GO_URATE_METABOLIC_PROCESS	ABCG2	CARMIL1	G6PC	GCKR	PNP	PRPS1	SLC16A9	SLC17A1	SLC17A3	SLC22A11	SLC22A12	SLC2A9	URAD
[truncated: 187 more columns]
